# Supplementary material for: Precise quantification of bacterial strains after fecal microbiota transplantation delineates long-term engraftment and explains outcomes
Source: Nat Microbiol. 2021 Sep 27;6(10):1309–18. doi: 10.1038/s41564-021-00966-0 (PMC8993687; doi:10.1038/s41564-021-00966-0)
Supplement: Source Data Fig. 2 — Source data for Fig. 2. [file 41564_2021_966_MOESM3_ESM.xlsx]

## Sheet: Fig. 2a
Truth Table	Strain H	Strain H	Strain H	Strain H	Strain H	Human library 1	Human library 1	Human library 1	Human library 1	Human library 1	Human library 1 + Strain F, B, C, H, J	Human library 1 + Strain F, B, C, H, J	Human library 1 + Strain F, B, C, H, J	Human library 1 + Strain F, B, C, H, J	Human library 1 + Strain F, B, C, H, J	Human library 1 + Strain F, B, C, H, J, A, D, E, I	Human library 1 + Strain F, B, C, H, J, A, D, E, I	Human library 1 + Strain F, B, C, H, J, A, D, E, I	Human library 1 + Strain F, B, C, H, J, A, D, E, I	Human library 1 + Strain F, B, C, H, J, A, D, E, I	Human Library 2 + Strain G	Human Library 2 + Strain G	Human Library 2 + Strain G	Human Library 2 + Strain G	Human Library 3	Human Library 3	Human Library 3
Strain name	3rdseq_Bov_1	3rdseq_Bov_2	3rdseq_Bov_3	3rdseq_Bov_4	3rdseq_Bov_5	hl1175mock_1	hl1175mock_2	hl1175mock_3	hl1175mock_4	hl1175mock_5	hl1175_4M_1	hl1175_4M_2	hl1175_4M_3	hl1175_4M_4	hl1175_4M_5	hl1175_8M_1	hl1175_8M_2	hl1175_8M_3	hl1175_8M_4	hl1175_8M_5	hl1271Bmock_1	hl1271Bmock_2	hl1271Bmock_3	hl1271Bmock_4	hl88bmock_1	hl88bmock_2	hl88bmock_3
Bacteroides ovatus A	0	0	0	0	0	0	0	0	0	0	0	0	0	0	0	1	1	1	1	1	0	0	0	0	0	0	0
Bacteroides ovatus B	0	0	0	0	0	0	0	0	0	0	1	1	1	1	1	1	1	1	1	1	0	0	0	0	0	0	0
Bacteroides ovatus C	0	0	0	0	0	0	0	0	0	0	1	1	1	1	1	1	1	1	1	1	0	0	0	0	0	0	0
Bacteroides ovatus D	0	0	0	0	0	0	0	0	0	0	0	0	0	0	0	1	1	1	1	1	0	0	0	0	0	0	0
Bacteroides ovatus E	0	0	0	0	0	0	0	0	0	0	0	0	0	0	0	1	1	1	1	1	0	0	0	0	0	0	0
Bacteroides ovatus F	0	0	0	0	0	1	1	1	1	1	1	1	1	1	1	1	1	1	1	1	0	0	0	0	0	0	0
Bacteroides ovatus G	0	0	0	0	0	0	0	0	0	0	0	0	0	0	0	0	0	0	0	0	1	1	1	1	0	0	0
Bacteroides ovatus H	1	1	1	1	1	0	0	0	0	0	1	1	1	1	1	1	1	1	1	1	0	0	0	0	0	0	0
Bacteroides ovatus I	0	0	0	0	0	0	0	0	0	0	0	0	0	0	0	1	1	1	1	1	0	0	0	0	0	0	0
Bacteroides ovatus J	0	0	0	0	0	0	0	0	0	0	1	1	1	1	1	1	1	1	1	1	0	0	0	0	0	0	0
Strainer Predictions
Bacteroides ovatus A	0	0	0	0	0	0	0	0	0	0	0	0	0	0	0	1	1	1	1	1	0	0	0	0	0	0	0
Bacteroides ovatus B	0	0	0	0	0	0	0	0	0	0	1	1	1	1	1	1	1	1	1	1	0	0	0	0	0	0	0
Bacteroides ovatus C	0	0	0	0	0	0	0	0	0	0	1	1	1	1	1	1	1	1	1	0	0	0	0	0	0	0	0
Bacteroides ovatus D	0	0	0	0	0	0	0	0	0	0	0	0	0	0	0	1	1	1	1	1	0	0	0	0	0	0	0
Bacteroides ovatus E	0	0	0	0	0	0	0	0	0	0	0	0	0	0	0	1	1	1	1	1	0	0	0	0	0	0	0
Bacteroides ovatus F	0	0	0	0	0	1	1	1	1	1	1	1	1	1	1	1	1	1	1	1	0	0	0	0	0	0	0
Bacteroides ovatus G	0	0	0	0	0	0	0	0	0	0	0	0	0	0	0	0	0	0	0	0	1	1	1	1	0	0	0
Bacteroides ovatus H	1	1	1	1	1	0	0	0	0	0	0	0	0	0	0	0	0	0	0	0	0	0	0	0	0	0	0
Bacteroides ovatus I	0	0	0	0	0	0	0	0	0	0	0	0	0	0	0	1	1	1	1	1	0	0	0	0	0	0	0
Bacteroides ovatus J	0	0	0	0	0	0	0	0	0	0	1	1	1	1	1	1	1	1	1	1	0	0	0	0	0	0	0

## Sheet: Fig. 2b
Sample	Replicate	Number of strains gavaged	Constrains	Strain Finder	Strainer	inStrain
Strain H	1	1	2	0	1	1
Strain H	2	1	0	0	1	1
Strain H	3	1	2	0	1	1
Strain H	4	1	2	0	1	1
Strain H	5	1	2	0	1	1
Library1+Strains B,C,H,J	1	5	0	0	4	0
Library1+Strains B,C,H,J	2	5	0	0	4	0
Library1+Strains B,C,H,J	3	5	0	0	4	0
Library1+Strains B,C,H,J	4	5	0	0	4	0
Library1+Strains B,C,H,J	5	5	0	0	4	0
Library1+Strains B,C,H,J,A,D,E,I	1	9	1	0	8	0
Library1+Strains B,C,H,J,A,D,E,I	2	9	1	0	8	0
Library1+Strains B,C,H,J,A,D,E,I	3	9	1	0	8	0
Library1+Strains B,C,H,J,A,D,E,I	4	9	1	0	8	0
Library1+Strains B,C,H,J,A,D,E,I	5	9	0	0	7	0
Last 4 columns have the results on each algorithm, i.e. the number of strains they predict.

## Sheet: Fig. 2c
Algorithm	Dataset	Sensitivity	Specificity	Precision
ConStrains	Sequential gavage with B ovatus strains	0	100	0
ConStrains	FMT Donor Recipient strain sharing	1.4	100	50
ConStrains	Strains shared between timepoints of healthy individual	3.38	100	100
StrainFinder	Sequential gavage with B ovatus strains	0	100	0
StrainFinder	FMT Donor Recipient strain sharing	0	100	0
StrainFinder	Strains shared between timepoints of healthy individual	0.84	100	16.6
inStrains	Sequential gavage with B ovatus strains	10.1	100	100
inStrains	FMT Donor Recipient strain sharing	25.35	100	100
inStrains	Strains shared between timepoints of healthy individual	21.18	100	100
Strainer	Sequential gavage with B ovatus strains	88.76	100	100
Strainer	FMT Donor Recipient strain sharing	92.95	100	98.5
Strainer	Strains shared between timepoints of healthy individual	96.6	100	100

## Sheet: Fig. 2d
Truth Table for Healthy Controls and Strains and the corresponding sample from where they were cultured
strain	1001099B_150804_B6_s09	1001262B_150804_H3_s01	1001271B_150804_A4_s10	1001275B_GCCTATAC:CATTGAAC	1001713B170131_160324_G5_s01	1001283B150225_150804_H5_s07	1001136B_150804_C6_s02	1001302B_160324_D5_s03	1001175B_141222_H1_s04	1001174B_meta_CATACTTG:CATTGAAC
Alistipes_WAS_Alistipes_finegoldii_MSSM.1001713B170207_170306_H2	0	0	0	0	1	0	0	0	0	0
Alistipes_WAS_Alistipes_onderdonkii_MSSM.1001136B_160425_D4	0	0	0	0	0	0	1	0	0	0
Alistipes_WAS_Alistipes_onderdonkii_MSSM.1001285H_161024_H10	0	0	0	0	0	1	0	0	0	0
Alistipes_WAS_Alistipes_onderdonkii_MSSM.1001713B170207_170306_E5	0	0	0	0	1	0	0	0	0	0
Alistipes_WAS_Alistipes_shahii_MSSM.1001713B170131_170501_D7	0	0	0	0	1	0	0	0	0	0
Alistipes_onderdonkii_1001174st1_H5_1001174B_160307	0	0	0	0	0	0	0	0	0	1
Alistipes_onderdonkii_MSSM.1001262B_160229_H2	0	1	0	0	0	0	0	0	0	0
Alistipes_putredinis_MSSM.1001262B_160229_H8	0	1	0	0	0	0	0	0	0	0
Alistipes_shahii_1001174st1_H1_1001174B_160307	0	0	0	0	0	0	0	0	0	1
Alistipes_shahii_MSSM.1001275B_160808_A9	0	0	0	1	0	0	0	0	0	0
Anaerofustis_stercorihominis_MSSM.1001271B_150615_D3	0	0	1	0	0	0	0	0	0	0
Anaerotruncus_colihominis_MSSM.1001302B_160321_A9	0	0	0	0	0	0	0	1	0	0
Anaerotruncus_colihominis_WAS_Lachnospira_pectinoschiza_MSSM.1001271_151109_H4	0	0	1	0	0	0	0	0	0	0
Anaerotruncus_species_MSSM.1001713B170131_170501_D12	0	0	0	0	1	0	0	0	0	0
Bacteroides_WAS_Bacteroides_fragilis_MSSM.1001175B_160314_C3	0	0	0	0	0	0	0	0	1	0
Bacteroides_WAS_Bacteroides_ovatus_MSSM.1001136B_160425_E2	0	0	0	0	0	0	1	0	0	0
Bacteroides_WAS_Bacteroides_plebeius_MSSM.1001262B_160229_B1	0	1	0	0	0	0	0	0	0	0
Bacteroides_WAS_Bacteroides_uniformis_MSSM.1001175B_160314_C12	0	0	0	0	0	0	0	0	1	0
Bacteroides_WAS_Bacteroides_uniformis_MSSM.1001302B_160321_G4	0	0	0	0	0	0	0	1	0	0
Bacteroides_WAS_Bacteroides_vulgatus_MSSM.1001302B_160321_H5	0	0	0	0	0	0	0	1	0	0
Bacteroides_caccae_1001174st1_H4_1001174B_160307	0	0	0	0	0	0	0	0	0	1
Bacteroides_caccae_1001262st1_F4_1001262B_160229	0	1	0	0	0	0	0	0	0	0
Bacteroides_caccae_MSSM.1001136B_160425_A12	0	0	0	0	0	0	1	0	0	0
Bacteroides_cellulosilyticus_MSSM.1001283B150304_161114_B8	0	0	0	0	0	1	0	0	0	0
Bacteroides_cellulosilyticus_MSSM.1001713B170207_170306_F6	0	0	0	0	1	0	0	0	0	0
Bacteroides_cellulosilyticus_WAS_Bacteroides_intestinalis_MSSM.1001262B_160229_E2	0	1	0	0	0	0	0	0	0	0
Bacteroides_clarus_MSSM.1001275B_160808_B4	0	0	0	1	0	0	0	0	0	0
Bacteroides_dorei_WAS_Bacteroides_vulgatus_MSSM.1001099B_141215_G4	1	0	0	0	0	0	0	0	0	0
Bacteroides_dorei_WAS_Bacteroides_vulgatus_MSSM.1001275B_160808_H6	0	0	0	1	0	0	0	0	0	0
Bacteroides_dorei_WAS_Bacteroides_vulgatus_MSSM.1001302B_160321_F1	0	0	0	1	0	0	0	1	0	0
Bacteroides_eggerthii_WAS_Bacteroides_stercoris_MSSM.1001175B_160314_A7	0	0	0	0	0	0	0	0	1	0
Bacteroides_fragilis_1001262st1_G2_1001254J_160919	0	1	0	0	0	0	0	0	0	0
Bacteroides_fragilis_MSSM.1001099B_141215_C6	1	0	0	0	0	0	0	0	0	0
Bacteroides_fragilis_MSSM.1001136B_160425_F11	0	0	0	0	0	0	1	0	0	0
Bacteroides_fragilis_WAS_Anaerofustis_stercorihominis_MSSM.1001271_151109_A3	0	0	1	0	0	0	0	0	0	0
Bacteroides_intestinalis_MSSM.1001175B_160314_A4	0	0	0	0	0	0	0	0	1	0
Bacteroides_intestinalis_MSSM.1001275B_160808_E4	0	0	0	1	0	0	0	0	0	0
Bacteroides_massiliensis_1001174st1_B6_1001174B_160307	0	0	0	0	0	0	0	0	0	1
Bacteroides_massiliensis_MSSM.1001275B_160808_C5	0	0	0	1	0	0	0	0	0	0
Bacteroides_massiliensis_MSSM.1001302B_160321_B5	0	0	0	0	0	0	0	1	0	0
Bacteroides_massiliensis_MSSM.1001713B170131_170501_D10	0	0	0	0	1	0	0	0	0	0
Bacteroides_ovatus_1001262st2_E2_h1001262B_191106	0	1	0	0	0	0	0	0	0	0
Bacteroides_ovatus_MSSM.1001099B_141215_E5	1	0	0	0	0	0	0	0	0	0
Bacteroides_ovatus_MSSM.1001136B_160425_E5	0	0	0	0	0	0	1	0	0	0
Bacteroides_ovatus_MSSM.1001175B_160314_D1	0	0	0	0	0	0	0	0	1	0
Bacteroides_ovatus_MSSM.1001262B_160229_F6	0	1	0	0	0	0	0	0	0	0
Bacteroides_ovatus_MSSM.1001270H_150608_A4	0	0	1	0	0	0	0	0	0	0
Bacteroides_ovatus_MSSM.1001275B_160808_G1	0	0	0	1	0	0	0	0	0	0
Bacteroides_ovatus_MSSM.1001275B_160808_G11	0	0	0	1	0	0	0	0	0	0
Bacteroides_ovatus_MSSM.1001283B150225_161107_D3	0	0	0	0	0	1	0	0	0	0
Bacteroides_ovatus_MSSM.1001302B_160321_D4	0	0	0	0	0	0	0	1	0	0
Bacteroides_ovatus_MSSM.1001311H_170123_H2	0	0	0	0	0	1	0	0	0	0
Bacteroides_ovatus_MSSM.1001713B170214_170313_E4	0	0	0	0	1	0	0	0	0	0
Bacteroides_salyersiae_MSSM.1001136B_160425_A10	0	0	0	0	0	0	1	0	0	0
Bacteroides_stercoris_MSSM.1001136B_160425_B8	0	0	0	0	0	0	1	0	0	0
Bacteroides_stercoris_MSSM.1001283B150225_161107_F2	0	0	0	0	0	1	0	0	0	0
Bacteroides_thetaiotaomicron_1001174st1_H2_1001174B_160307	0	0	0	0	0	0	0	0	0	1
Bacteroides_thetaiotaomicron_1001262st1_B10_1001262B_160229	0	1	0	0	0	0	0	0	0	0
Bacteroides_thetaiotaomicron_MSSM.1001099B_141215_D1	1	0	0	0	0	0	0	0	0	0
Bacteroides_thetaiotaomicron_MSSM.1001136B_160425_C5	0	0	0	0	0	0	1	0	0	0
Bacteroides_thetaiotaomicron_MSSM.1001175B_160314_E5	0	0	0	0	0	0	0	0	1	0
Bacteroides_thetaiotaomicron_MSSM.1001275B_160808_C9	0	0	0	1	0	0	0	0	0	0
Bacteroides_thetaiotaomicron_MSSM.1001283B150225_161107_F10	0	0	0	0	0	1	0	0	0	0
Bacteroides_thetaiotaomicron_MSSM.1001302B_160321_B7	0	0	0	0	0	0	0	1	0	0
Bacteroides_thetaiotaomicron_MSSM.1001713B170214_170313_B4	0	0	0	0	1	0	0	0	0	0
Bacteroides_thetaiotaomicron_WAS_Bacteroides_faecis_MSSM.1001713B170221_170320_G3	0	0	0	0	1	0	0	0	0	0
Bacteroides_uniformis_1001174st1_H8_1001174B_160307	0	0	0	0	0	0	0	0	0	1
Bacteroides_uniformis_1001262st1_E11_1001254J_160919	0	1	0	0	0	0	0	0	0	0
Bacteroides_uniformis_1001262st2_A1_m1001262Bt0_191120	0	1	0	0	0	0	0	0	0	0
Bacteroides_uniformis_MSSM.1001136B_160425_A4	0	0	0	0	0	0	1	0	0	0
Bacteroides_uniformis_MSSM.1001136B_160425_G7	0	0	0	0	0	0	1	0	0	0
Bacteroides_uniformis_MSSM.1001271B_150615_A10	0	0	1	0	0	0	0	0	0	0
Bacteroides_uniformis_MSSM.1001275B_160808_C2	0	0	0	1	0	0	0	0	0	0
Bacteroides_uniformis_MSSM.1001283B150209_150212_D7	0	0	0	0	0	1	0	0	0	0
Bacteroides_uniformis_MSSM.1001713B170214_170313_D4	0	0	0	0	1	0	0	0	0	0
Bacteroides_vulgatus_1001174st1_D12_1001174B_160307	0	0	0	0	0	0	0	0	0	1
Bacteroides_vulgatus_1001174st1_D2_1001174B_160307	0	0	0	0	0	0	0	0	0	1
Bacteroides_vulgatus_MSSM.1001175B_160314_C6	0	0	0	0	0	0	0	0	1	0
Bacteroides_vulgatus_MSSM.1001262B_160229_F12	0	1	0	0	0	0	0	0	0	0
Bacteroides_vulgatus_MSSM.1001270H_150608_A12	0	0	1	0	0	0	0	0	0	0
Bacteroides_vulgatus_MSSM.1001275B_160808_F10	0	0	0	1	0	0	0	0	0	0
Bacteroides_vulgatus_MSSM.1001283B150304_161114_D8	0	0	0	0	0	1	0	0	0	0
Bacteroides_vulgatus_MSSM.1001302B_160321_C6	0	0	0	0	0	0	0	1	0	0
Bacteroides_vulgatus_MSSM.1001713B170207_170306_C1	0	0	0	0	1	0	0	0	0	0
Bacteroides_vulgatus_NA_A1_m1001262Bt1_191214	0	1	0	0	0	0	0	0	0	0
Bacteroides_vulgatus_NA_F7_h1001262B_191106	0	1	0	0	0	0	0	0	0	0
Bacteroides_vulgatus_NA_G4_h1001262B_191106	0	1	0	0	0	0	0	0	0	0
Bacteroides_xylanisolvens_1001174st1_F3_1001174B_160307	0	0	0	0	0	0	0	0	0	1
Bacteroides_xylanisolvens_WAS_Bacteroides_ovatus_MSSM.1001271_151109_B2	0	0	1	0	0	0	0	0	0	0
Barnesiella_genus_MSSM.1001302B_160321_H4	0	0	0	0	0	0	0	1	0	0
Barnesiella_intestinihominis_WAS_MSSM.1001283B150304_161114_D1	0	0	0	0	0	1	0	0	0	0
Bifidobacterium_adolescentis_1001262st1_A5_h1001262B_191106	0	1	0	0	0	0	0	0	0	0
Bifidobacterium_adolescentis_MSSM.1001099B_141215_F6	1	0	0	0	0	0	0	0	0	0
Bifidobacterium_adolescentis_MSSM.1001136B_160425_F9	0	0	0	0	0	0	1	0	0	0
Bifidobacterium_adolescentis_MSSM.1001262B_160229_E11	0	1	0	0	0	0	0	0	0	0
Bifidobacterium_adolescentis_MSSM.1001271B_150615_A4	0	0	1	0	0	0	0	0	0	0
Bifidobacterium_adolescentis_MSSM.1001275B_160808_D1	0	0	0	1	0	0	0	0	0	0
Bifidobacterium_adolescentis_MSSM.1001283B150304_161114_G1	0	0	0	0	0	1	0	0	0	0
Bifidobacterium_animalis_MSSM.1001713B170131_170501_H10	0	0	0	0	1	0	0	0	0	0
Bifidobacterium_bifidum_MSSM.1001136B_160425_F1	0	0	0	0	0	0	1	0	0	0
Bifidobacterium_bifidum_MSSM.1001271_151109_F2	0	0	1	0	0	0	0	0	0	0
Bifidobacterium_bifidum_MSSM.1001283B150225_161107_H11	0	0	0	0	0	1	0	0	0	0
Bifidobacterium_catenulatum_MSSM.1001271_151109_H7	0	0	1	0	0	0	0	0	0	0
Bifidobacterium_longum_1001174st1_C3_1001174B_160307	0	0	0	0	0	0	0	0	0	1
Bifidobacterium_longum_MSSM.1001099B_141215_H2	1	0	0	0	0	0	0	0	0	0
Bifidobacterium_longum_MSSM.1001136B_160425_B5	0	0	0	0	0	0	1	0	0	0
Bifidobacterium_longum_MSSM.1001175B_160314_B2	0	0	0	0	0	0	0	0	1	0
Bifidobacterium_longum_MSSM.1001262B_160229_E5	0	1	0	0	0	0	0	0	0	0
Bifidobacterium_longum_MSSM.1001271B_150615_B4	0	0	1	0	0	0	0	0	0	0
Bifidobacterium_longum_MSSM.1001275B_160808_A8	0	0	0	1	0	0	0	0	0	0
Bifidobacterium_longum_MSSM.1001275B_160808_B3	0	0	0	1	0	0	0	0	0	0
Bifidobacterium_longum_MSSM.1001283B150225_161107_D10	0	0	0	0	0	1	0	0	0	0
Bifidobacterium_longum_MSSM.1001283B150225_161107_F12	0	0	0	0	0	1	0	0	0	0
Bifidobacterium_longum_MSSM.1001302B_160321_G1	0	0	0	0	0	0	0	1	0	0
Bifidobacterium_longum_MSSM.1001713B170214_170313_H7	0	0	0	0	1	0	0	0	0	0
Bifidobacterium_longum_ssp_longum_MSSM.1001099B_141215_C11	1	0	0	0	0	0	0	0	0	0
Bifidobacterium_pseudocatenulatum_MSSM.1001262B_160229_B11	0	1	0	0	0	0	0	0	0	0
Bifidobacterium_pseudocatenulatum_MSSM.1001275B_160808_D7	0	0	0	1	0	0	0	0	0	0
Bifidobacterium_pseudocatenulatum_MSSM.1001285H_161024_F4	0	0	0	0	0	1	0	0	0	0
Bifidobacterium_pseudocatenulatum_MSSM.1001287H_170206_E3	0	0	0	0	0	1	0	0	0	0
Bifidobacterium_pseudocatenulatum_WAS_Bifidobacterium_catenulatum_MSSM.1001099B_141215_G10	1	0	0	0	0	0	0	0	0	0
Blautia_species_MSSM.1001713B170207_170306_G12	0	0	0	0	1	0	0	0	0	0
Blautia_wexlerae_1001174st1_G4_1001174B_160307	0	0	0	0	0	0	0	0	0	1
Butyricicoccus_genus_MSSM.1001099B_141215_D10	1	0	0	0	0	0	0	0	0	0
Citrobacter_WAS_MSSM.1001302B_160321_F11	0	0	0	0	0	0	0	1	0	0
Citrobacter_freundii_MSSM.1001302B_160321_C4	0	0	0	0	0	0	0	1	0	0
Clostridium_WAS_Bacteroides_uniformis_MSSM.1001275B_160808_H2	0	0	0	1	0	0	0	0	0	0
Clostridium_WAS_Clostridium_clostridioforme_ENR_0420_ENR_MSSM.1001283B150225_161107_B6	0	0	0	0	0	1	0	0	0	0
Clostridium_WAS_Clostridium_clostridioforme_MSSM.1001271B_150615_H5	0	0	1	0	0	0	0	0	0	0
Clostridium_WAS_Clostridium_disporicum_MSSM.1001713B170131_170501_D2	0	0	0	0	1	0	0	0	0	0
Clostridium_WAS_Clostridium_genus_MSSM.1001283B150225_161107_D12	0	0	0	0	0	1	0	0	0	0
Clostridium_WAS_Clostridium_hathewayi_MSSM.1001175B_160314_A10	0	0	0	0	0	0	0	0	1	0
Clostridium_WAS_Clostridium_leptum_MSSM.1001283B150225_161107_C12	0	0	0	0	0	1	0	0	0	0
Clostridium_WAS_Clostridium_paraputrificum_MSSM.1001302B_160321_B11	0	0	0	0	0	0	0	1	0	0
Clostridium_WAS_Clostridium_sp_MSSM.1001713B170131_170501_F1	0	0	0	0	1	0	0	0	0	0
Clostridium_WAS_Clostridium_species_MSSM.1001275B_160808_G2	0	0	0	1	0	0	0	0	0	0
Clostridium_WAS_Clostridium_tertium_MSSM.1001275B_160808_H3	0	0	0	1	0	0	0	0	0	0
Clostridium_WAS_Enterococcus_faecium_MSSM.1001271_151109_D9	0	0	1	0	0	0	0	0	0	0
Clostridium_WAS_MSSM.1001302B_160321_C8	0	0	0	0	0	0	0	1	0	0
Clostridium_WAS_Peptostreptococcaceae_species_MSSM.1001713B170131_170501_G6	0	0	0	0	1	0	0	0	0	0
Clostridium_WAS_Roseburia_faecis_MSSM.1001271_151109_B4	0	0	1	0	0	0	0	0	0	0
Clostridium_bartlettii_MSSM.1001283B150225_161107_B10	0	0	0	0	0	1	0	0	0	0
Clostridium_bolteae_WAS_MSSM.1001302B_160321_D9	0	0	0	0	0	0	0	1	0	0
Clostridium_celatum_1001262st1_G2_1001262B_160229	0	1	0	0	0	0	0	0	0	0
Clostridium_clostridioforme_MSSM.1001175B_160314_C5	0	0	0	0	0	0	0	0	1	0
Clostridium_genus_MSSM.1001099B_141215_E2	1	0	0	0	0	0	0	0	0	0
Clostridium_paraputrificum_MSSM.1001275B_160808_A4	0	0	0	1	0	0	0	0	0	0
Clostridium_perfringens_1001174st1_E5_1001174B_160307	0	0	0	0	0	0	0	0	0	1
Clostridium_perfringens_MSSM.1001175B_160314_F9	0	0	0	0	0	0	0	0	1	0
Clostridium_perfringens_MSSM.1001283B150225_161107_A12	0	0	0	0	0	1	0	0	0	0
Clostridium_ramosum_MSSM.1001302B_160321_G9	0	0	0	0	0	0	0	1	0	0
Clostridium_symbiosum_MSSM.1001302B_160321_E8	0	0	0	0	0	0	0	1	0	0
Collinsella_aerofaciens_1001174st1_E7_1001174B_160307	0	0	0	0	0	0	0	0	0	1
Collinsella_aerofaciens_1001174st2_H7_1001174B_160307	0	0	0	0	0	0	0	0	0	1
Collinsella_aerofaciens_1001262st1_E3_1001262B_160229	0	1	0	0	0	0	0	0	0	0
Collinsella_aerofaciens_1001262st2_G5_1001262B_160229	0	1	0	0	0	0	0	0	0	0
Collinsella_aerofaciens_MSSM.1001099B_141215_A1	1	0	0	0	0	0	0	0	0	0
Collinsella_aerofaciens_MSSM.1001136B_160425_H1	0	0	0	0	0	0	1	0	0	0
Collinsella_aerofaciens_MSSM.1001270H_150608_H11	0	0	1	0	0	0	0	0	0	0
Collinsella_aerofaciens_MSSM.1001275B_160808_H7	0	0	0	1	0	0	0	0	0	0
Collinsella_aerofaciens_MSSM.1001713B170131_170501_H8	0	0	0	0	1	0	0	0	0	0
Coprobacillus_WAS_Coprobacillus_cateniformis_MSSM.1001302B_160321_H8	0	0	0	0	0	0	0	1	0	0
Coprococcus_comes_WAS_MSSM.1001271_151109_E1	0	0	1	0	0	0	0	0	0	0
Coprococcus_comes_WAS_MSSM.1001283B150225_161107_A5	0	0	0	0	0	1	0	0	0	0
Coprococcus_comes_WAS_Ruminococcus_species_MSSM.1001713B170207_170306_A5	0	0	0	0	1	0	0	0	0	0
Dorea_longicaten_WAS_Dorea_formicigenerans_MSSM.1001136B_160425_G1	0	0	0	0	0	0	1	0	0	0
Dorea_longicatena_WAS_Dorea_formicigenerans_MSSM.1001262B_160229_G10	0	1	0	0	0	0	0	0	0	0
Dorea_longicatena_WAS_Dorea_formicigenerans_MSSM.1001271_151109_G10	0	0	1	0	0	0	0	0	0	0
Dorea_longicatena_WAS_MSSM.1001175B_160314_H1	0	0	0	0	0	0	0	0	1	0
Eggerthella_WAS_Eggerthella_lenta_MSSM.1001302B_160321_A1	0	0	0	0	0	0	0	1	0	0
Eggerthella_lenta_MSSM.1001136B_160425_H2	0	0	0	0	0	0	1	0	0	0
Enterococcus_WAS_Enterococcus_avium_MSSM.1001175B_160314_D6	0	0	0	0	0	0	0	0	1	0
Enterococcus_WAS_Enterococcus_durans_MSSM.1001136B_160425_F4	0	0	0	0	0	0	1	0	0	0
Enterococcus_WAS_Enterococcus_faecium_MSSM.1001136B_160425_C7	0	0	0	0	0	0	1	0	0	0
Enterococcus_WAS_Enterococcus_mundtii_MSSM.1001283B150225_161107_E12	0	0	0	0	0	1	0	0	0	0
Enterococcus_faecalis_MSSM.1001262B_160229_E1	0	1	0	0	0	0	0	0	0	0
Enterococcus_faecalis_MSSM.1001713B170131_170501_C7	0	0	0	0	1	0	0	0	0	0
Enterococcus_faecium_1001262st1_H1_h1001262B_191106	0	1	0	0	0	0	0	0	0	0
Enterococcus_faecium_MSSM.1001271_151109_G2	0	0	1	0	0	0	0	0	0	0
Enterococcus_faecium_MSSM.1001283B150225_161107_B9	0	0	0	0	0	1	0	0	0	0
Enterococcus_faecium_MSSM.1001713B170214_170313_C3	0	0	0	0	1	0	0	0	0	0
Enterococcus_faecium_WAS_Escherichia_coli_MSSM.1001271_151109_G9	0	0	1	0	0	0	0	0	0	0
Escherichia_coli_1001174st1_A8_1001174B_160307	0	0	0	0	0	0	0	0	0	1
Escherichia_coli_1001174st2_C11_1001174B_160307	0	0	0	0	0	0	0	0	0	1
Escherichia_coli_1001262st1_F12_h1001262B_191106	0	1	0	0	0	0	0	0	0	0
Escherichia_coli_1001262st2_B5_1001254J_160919	0	1	0	0	0	0	0	0	0	0
Escherichia_coli_MSSM.1001099B_141215_A12	1	0	0	0	0	0	0	0	0	0
Escherichia_coli_MSSM.1001136B_160425_D8	0	1	0	0	0	0	1	0	0	0
Escherichia_coli_MSSM.1001175B_160314_F3	0	0	0	0	0	0	0	0	1	0
Escherichia_coli_MSSM.1001175B_160314_F4	0	0	0	0	0	0	0	0	1	0
Escherichia_coli_MSSM.1001275B_160808_E2	0	0	0	1	0	0	0	0	0	0
Escherichia_coli_MSSM.1001283B150217_160131_A11	0	0	0	0	0	1	0	0	0	0
Escherichia_coli_MSSM.1001302B_160321_A12	0	0	0	0	0	0	0	1	0	0
Escherichia_coli_MSSM.1001713B170207_170306_A4	0	0	0	0	1	0	0	0	0	0
Escherichia_coli_WAS_MSSM.1001175B_160314_A2	0	0	0	0	0	0	0	0	1	0
Escherichia_coli_WAS_Weissella_confusa_MSSM.1001271_151109_H10	0	0	1	0	0	0	0	0	0	0
Eubacterium_WAS_Ruminococcus_torques_MSSM.1001302B_160321_D10	0	0	0	0	0	0	0	1	0	0
Eubacterium_eligens_WAS_Bifidobacterium_longum_MSSM.1001271_151109_F5	0	0	1	0	0	0	0	0	0	0
Eubacterium_rectale_1001174st1_E9_1001174B_160307	0	0	0	0	0	0	0	0	0	1
Eubacterium_rectale_MSSM.1001271B_150615_F12	0	0	1	0	0	0	0	0	0	0
Eubacterium_rectale_MSSM.1001283B150210_160208_G9	0	0	0	0	0	1	0	0	0	0
Eubacterium_siraeum_MSSM.1001136B_160425_C3	0	0	0	0	0	0	1	0	0	0
Eubacterium_siraeum_MSSM.1001271_151109_C8	0	0	1	0	0	0	0	0	0	0
Holdemania_filiformis_WAS_Holdemania_genus_MSSM.1001302B_160321_E10	0	0	0	0	0	0	0	1	0	0
Klebsiella_variicola_1001262st1_B7_1001262B_160229	0	1	0	0	0	0	0	0	0	0
Lachnospiraceae_WAS_Clostridium_orbiscindens_MSSM.1001136B_160425_D5	0	0	0	0	0	0	1	0	0	0
Lachnospiraceae_WAS_Clostridium_orbiscindens_MSSM.1001175B_160314_C9	0	0	0	0	0	0	0	0	1	0
Lachnospiraceae_WAS_Clostridium_orbiscindens_MSSM.1001302B_160321_A6	0	0	0	0	0	0	0	1	0	0
Lachnospiraceae_WAS_Clostridium_orbiscindens_MSSM.1001302B_160321_E11	0	0	0	0	0	0	0	1	0	0
Lachnospiraceae_WAS_Clostridium_orbiscindens_MSSM.1001302B_160321_F8	0	0	0	0	0	0	0	1	0	0
Lachnospiraceae_WAS_Flavonifractor_plautii_MSSM.1001713B170131_170501_H3	0	0	0	0	1	0	0	0	0	0
Lactobacillus_WAS_Lactobacillus_gasseri_MSSM.1001175B_160314_D8	0	0	0	0	0	0	0	0	1	0
Lactobacillus_casei_MSSM.1001099B_141215_B4	1	0	0	0	0	0	0	0	0	0
Lactobacillus_paracasei_MSSM.1001713B170131_170501_F11	0	0	0	0	1	0	0	0	0	0
Lactobacillus_ruminis_1001262st1_D2_1001262B_160229	0	1	0	0	0	0	0	0	0	0
Lactococcus_garvieae_1001262st1_H10_m1001262Bt1_191214	0	1	0	0	0	0	0	0	0	0
Leuconostoc_WAS_Leuconostoc_lactis_MSSM.1001262B_160229_C9	0	1	0	0	0	0	0	0	0	0
Odoribacter_laneus_WAS_MSSM.1001713B170131_170501_D6	0	0	0	0	1	0	0	0	0	0
Odoribacter_splanchnicus_MSSM.1001262B_160229_C6	0	1	0	0	0	0	0	0	0	0
Odoribacter_splanchnicus_WAS_Odoribacter_genus_MSSM.1001136B_160425_A5	0	0	0	0	0	0	1	0	0	0
Parabacteroides_WAS_Parabacteroides_distasonis_MSSM.1001275B_160808_C1	0	0	0	1	0	0	0	0	0	0
Parabacteroides_distasonis_1001174st1_D7_1001174B_160307	0	0	0	0	0	0	0	0	0	1
Parabacteroides_distasonis_MSSM.1001099B_141215_F9	1	0	0	0	0	0	0	0	0	0
Parabacteroides_distasonis_MSSM.1001262B_160229_B8	0	1	0	0	0	0	0	0	0	0
Parabacteroides_distasonis_MSSM.1001283B150217_160131_H2	0	0	0	0	0	1	0	0	0	0
Parabacteroides_distasonis_MSSM.1001302B_160321_D7	0	0	0	0	0	0	0	1	0	0
Parabacteroides_distasonis_MSSM.1001713B170221_170320_A5	0	0	0	0	1	0	0	0	0	0
Parabacteroides_johnsonii_1001174st1_D11_1001174B_160307	0	0	0	0	0	0	0	0	0	1
Parabacteroides_johnsonii_MSSM.1001275B_160808_A11	0	0	0	1	0	0	0	0	0	0
Parabacteroides_merdae_MSSM.1001283B150217_160131_E7	0	0	0	0	0	1	0	0	0	0
Parabacteroides_merdae_MSSM.1001713B170207_170306_F10	0	0	0	0	1	0	0	0	0	0
Parabacteroides_merdae_WAS_Blautia_producta_MSSM.1001302B_160321_F2	0	0	0	0	0	0	0	1	0	0
Parabacteroides_merdae_WAS_Parabacteroides_johnsonii_MSSM.1001136B_160425_B1	0	0	0	0	0	0	1	0	0	0
Parabacteroides_merdae_WAS_Parabacteroides_johnsonii_MSSM.1001175B_160314_A1	0	0	0	0	0	0	0	0	1	0
Parabacteroides_merdae_WAS_Parabacteroides_johnsonii_MSSM.1001262B_160229_F9	0	1	0	0	0	0	0	0	0	0
Raoultella_1001262sp1_1001262st1_H12_1001262B_160229	0	1	0	0	0	0	0	0	0	0
Roseburia_WAS_Anaerotruncus_colihominis_MSSM.1001271_151109_E4	0	0	1	0	0	0	0	0	0	0
Roseburia_WAS_Escherichia_coli_MSSM.1001175B_160314_E3	0	0	0	0	0	0	0	0	1	0
Ruminococcus_WAS_Blautia_genus_MSSM.1001302B_160321_A2	0	0	0	0	0	0	0	1	0	0
Ruminococcus_WAS_Blautia_genus_MSSM.1001713B170131_170501_E2	0	0	0	0	1	0	0	0	0	0
Ruminococcus_WAS_Blautia_species_MSSM.1001262B_160229_C12	0	1	0	0	0	0	0	0	0	0
Ruminococcus_WAS_MSSM.1001175B_160314_E1	0	0	0	0	0	0	0	0	1	0
Ruminococcus_WAS_MSSM.1001275B_160808_C10	0	0	0	1	0	0	0	0	0	0
Ruminococcus_WAS_MSSM.1001275B_160808_C4	0	0	0	1	0	0	0	0	0	0
Ruminococcus_WAS_Ruminococcus_obeum_MSSM.1001136B_160425_F6	0	0	0	0	0	0	1	0	0	0
Ruminococcus_WAS_Ruminococcus_obeum_MSSM.1001283B150225_161107_A6	0	0	0	0	0	1	0	0	0	0
Ruminococcus_albus_WAS_Enterococcus_faecium_MSSM.1001136B_160425_B10	0	0	0	0	0	0	1	0	0	0
Ruminococcus_bromii_MSSM.1001713B170207_170306_G10	0	0	0	0	1	0	0	0	0	0
Ruminococcus_gnavus_MSSM.1001302B_160321_G6	0	0	0	0	0	0	0	1	0	0
Ruminococcus_obeum_MSSM.1001275B_160808_F8	0	0	0	1	0	0	0	0	0	0
Ruminococcus_obeum_WAS_Blautia_genus_MSSM.1001136B_160425_D2	0	0	0	0	0	0	1	0	0	0
Ruminococcus_obeum_WAS_MSSM.1001271B_150615_E5	0	0	1	0	0	0	0	0	0	0
Ruminococcus_torques_MSSM.1001099B_141215_G7	1	0	0	0	0	0	0	0	0	0
Ruminococcus_torques_WAS_Ruminococcus_species_MSSM.1001713B170131_170501_C12	0	0	0	0	1	0	0	0	0	0
Streptococcus_1001283sp2_1001262st1_F11_1001254J_160919	0	1	0	0	0	0	0	0	0	0
Streptococcus_WAS_Streptococcus_oralis_MSSM.1001175B_160314_H6	0	0	0	0	0	0	0	0	1	0
Streptococcus_WAS_Streptococcus_parasanguinis_MSSM.1001283B150225_161107_H12	0	0	0	0	0	1	0	0	0	0
Streptococcus_WAS_Streptococcus_salivarius_MSSM.1001175B_160314_H3	0	0	0	0	0	0	0	0	1	0
Streptococcus_anginosus_MSSM.1001175B_160314_H11	0	0	0	0	0	0	0	0	1	0
Streptococcus_anginosus_MSSM.1001713B170131_170501_E6	0	0	0	0	1	0	0	0	0	0
Streptococcus_mutans_1001174st1_F7_1001174B_160307	0	0	0	0	0	0	0	0	0	1
Streptococcus_parasanguinis_1001262st1_D8_1001262B_160229	0	1	0	0	0	0	0	0	0	0
Streptococcus_parasanguinis_1001262st2_G8_1001262B_160229	0	1	0	0	0	0	0	0	0	0
Streptococcus_parasanguinis_MSSM.1001713B170131_170501_C10	0	0	0	0	1	0	0	0	0	0
Streptococcus_salivarius_MSSM.1001713B170131_170501_D3	0	0	0	0	1	0	0	0	0	0
Streptococcus_salivarius_MSSM.1001713B170207_170306_D10	0	0	0	0	1	0	0	0	0	0
Tissierella_praeacuta_1001174st1_F11_1001174B_160307	0	0	0	0	0	0	0	0	0	1
Turicibacter_sanguinis_1001174st1_H11_BSD3448080978_160613	0	0	0	0	0	0	0	0	0	1
Turicibacter_sanguinis_WAS_Turicibacter_genus_MSSM.1001283B150217_160131_H10	0	0	0	0	1	0	0	0	0	0
Turicibacter_sanguinis_WAS_Turicibacter_genus_MSSM.1001283B150225_161107_B8	0	0	0	0	0	1	0	0	0	0
Turicibacter_species_MSSM.1001262B_160229_D7	0	1	0	0	0	0	0	0	0	0
Veillonella_parvula_1001262st1_G9_1001262B_160229	0	1	0	0	0	0	0	0	0	0
Weissella_WAS_Bifidobacterium_pseudocatenulatum_MSSM.1001271_151109_G12	0	0	1	0	0	0	0	0	0	0
Weissella_WAS_Weissella_confusa_MSSM.1001271_151109_F1	0	0	1	0	0	0	0	0	0	0
Performance of Strainer on each strain and sample subsampled to 10M reads
strain	1001099B_150804_B6_s09	1001262B_150804_H3_s01	1001271B_150804_A4_s10	1001275B_GCCTATAC:CATTGAAC	1001713B170131_160324_G5_s01	1001283B150225_150804_H5_s07	1001136B_150804_C6_s02	1001302B_160324_D5_s03	1001175B_141222_H1_s04	1001174B_meta_CATACTTG:CATTGAAC
Alistipes_WAS_Alistipes_finegoldii_MSSM.1001713B170207_170306_H2	0	0	0	0	0.99	0	0	0	0	0
Alistipes_WAS_Alistipes_onderdonkii_MSSM.1001136B_160425_D4	0	0	0	0	0	0	0.99	0	0	0
Alistipes_WAS_Alistipes_onderdonkii_MSSM.1001285H_161024_H10	0	0	0	0	0	0.99	0	0	0	0
Alistipes_WAS_Alistipes_onderdonkii_MSSM.1001713B170207_170306_E5	0	0	0	0.91	0.98	0	0	0	0	0
Alistipes_WAS_Alistipes_shahii_MSSM.1001713B170131_170501_D7	0	0	0	0.92	0.83	0	0.92	0	0	0
Alistipes_onderdonkii_1001174st1_H5_1001174B_160307	0	0	0	0.9	0	0	0	0	0	0.99
Alistipes_onderdonkii_MSSM.1001262B_160229_H2	0	0.99	0	0	0	0	0	0	0	0
Alistipes_putredinis_MSSM.1001262B_160229_H8	0	0.95	0	0.89	0	0	0	0	0	0.82
Alistipes_shahii_1001174st1_H1_1001174B_160307	0	0	0.94	0	0	0	0	0	0	0.95
Alistipes_shahii_MSSM.1001275B_160808_A9	0	0	0	0.99	0	0	0	0	0	0
Anaerofustis_stercorihominis_MSSM.1001271B_150615_D3	0	0	0	0	0	0	0	0.99	0	0
Anaerotruncus_colihominis_MSSM.1001302B_160321_A9	0	0	0	0.91	0	0	0	0.98	0	0
Anaerotruncus_colihominis_WAS_Lachnospira_pectinoschiza_MSSM.1001271_151109_H4	0.75	0	0.86	0.57	0	0.57	0	0	0.63	0.63
Anaerotruncus_species_MSSM.1001713B170131_170501_D12	0.61	0	0.64	0.64	0.71	0.61	0.43	0	0.76	0.36
Bacteroides_WAS_Bacteroides_fragilis_MSSM.1001175B_160314_C3	0	0	0	0	0	0	0	0	0.99	0
Bacteroides_WAS_Bacteroides_ovatus_MSSM.1001136B_160425_E2	0	0	0	0	0	0	0.99	0	0	0
Bacteroides_WAS_Bacteroides_plebeius_MSSM.1001262B_160229_B1	0	0.99	0	0	0	0	0	0	0	0
Bacteroides_WAS_Bacteroides_uniformis_MSSM.1001175B_160314_C12	0	0	0	0	0	0	0	0	0.99	0
Bacteroides_WAS_Bacteroides_uniformis_MSSM.1001302B_160321_G4	0	0	0	0	0	0	0	0.99	0	0
Bacteroides_WAS_Bacteroides_vulgatus_MSSM.1001302B_160321_H5	0	0	0	0	0	0	0	0.99	0	0
Bacteroides_caccae_1001174st1_H4_1001174B_160307	0	0	0	0	0	0	0	0	0	0.99
Bacteroides_caccae_1001262st1_F4_1001262B_160229	0	0.97	0.83	0.86	0	0	0	0	0	0
Bacteroides_caccae_MSSM.1001136B_160425_A12	0	0	0	0	0	0	0.99	0	0	0
Bacteroides_cellulosilyticus_MSSM.1001283B150304_161114_B8	0	0	0	0	0	0.99	0	0	0	0
Bacteroides_cellulosilyticus_MSSM.1001713B170207_170306_F6	0.89	0	0	0	0.94	0	0	0	0	0.83
Bacteroides_cellulosilyticus_WAS_Bacteroides_intestinalis_MSSM.1001262B_160229_E2	0	0.99	0	0	0	0	0	0	0	0
Bacteroides_clarus_MSSM.1001275B_160808_B4	0	0	0	0.99	0	0	0	0	0	0
Bacteroides_dorei_WAS_Bacteroides_vulgatus_MSSM.1001099B_141215_G4	0.99	0	0	0	0	0	0	0	0	0
Bacteroides_dorei_WAS_Bacteroides_vulgatus_MSSM.1001275B_160808_H6	0	0	0	0.99	0	0	0	0.9	0	0
Bacteroides_dorei_WAS_Bacteroides_vulgatus_MSSM.1001302B_160321_F1	0.95	0	0	0	0	0	0	0.94	0	0
Bacteroides_eggerthii_WAS_Bacteroides_stercoris_MSSM.1001175B_160314_A7	0	0	0	0	0	0	0	0	0.99	0
Bacteroides_fragilis_1001262st1_G2_1001254J_160919	0	0.99	0	0	0	0	0	0	0	0
Bacteroides_fragilis_MSSM.1001099B_141215_C6	0.99	0	0	0	0	0	0	0	0	0
Bacteroides_fragilis_MSSM.1001136B_160425_F11	0	0	0	0	0	0	0.99	0	0	0
Bacteroides_fragilis_WAS_Anaerofustis_stercorihominis_MSSM.1001271_151109_A3	0	0	0.99	0	0	0	0	0	0	0
Bacteroides_intestinalis_MSSM.1001175B_160314_A4	0	0	0	0	0	0	0	0	0.99	0
Bacteroides_intestinalis_MSSM.1001275B_160808_E4	0	0	0	0.99	0	0	0	0	0	0
Bacteroides_massiliensis_1001174st1_B6_1001174B_160307	0	0	0	0	0	0	0	0	0	0.99
Bacteroides_massiliensis_MSSM.1001275B_160808_C5	0	0	0	0.99	0	0	0	0	0	0
Bacteroides_massiliensis_MSSM.1001302B_160321_B5	0	0	0	0	0	0	0	0.99	0	0
Bacteroides_massiliensis_MSSM.1001713B170131_170501_D10	0	0	0	0	0.99	0	0	0	0	0
Bacteroides_ovatus_1001262st2_E2_h1001262B_191106	0	0.97	0	0	0	0	0	0	0	0.92
Bacteroides_ovatus_MSSM.1001099B_141215_E5	0.99	0	0	0	0	0	0	0	0	0
Bacteroides_ovatus_MSSM.1001136B_160425_E5	0	0	0	0	0	0	0.99	0	0	0
Bacteroides_ovatus_MSSM.1001175B_160314_D1	0	0	0	0	0	0	0	0	0.99	0
Bacteroides_ovatus_MSSM.1001262B_160229_F6	0	0.99	0	0	0	0	0	0	0	0
Bacteroides_ovatus_MSSM.1001270H_150608_A4	0	0	0.99	0	0	0	0	0	0	0
Bacteroides_ovatus_MSSM.1001275B_160808_G1	0	0	0	0.99	0	0	0	0	0	0
Bacteroides_ovatus_MSSM.1001275B_160808_G11	0	0	0	0.98	0	0	0.9	0	0	0
Bacteroides_ovatus_MSSM.1001283B150225_161107_D3	0	0	0	0	0	0.99	0	0	0	0
Bacteroides_ovatus_MSSM.1001302B_160321_D4	0	0	0	0	0	0	0	0.99	0	0
Bacteroides_ovatus_MSSM.1001311H_170123_H2	0	0	0	0	0	0.99	0	0	0	0
Bacteroides_ovatus_MSSM.1001713B170214_170313_E4	0.93	0	0	0.77	0.87	0.76	0	0	0	0
Bacteroides_salyersiae_MSSM.1001136B_160425_A10	0	0	0	0	0	0	0.99	0	0	0
Bacteroides_stercoris_MSSM.1001136B_160425_B8	0	0	0	0	0	0	0.99	0	0	0
Bacteroides_stercoris_MSSM.1001283B150225_161107_F2	0	0	0	0	0	0.99	0	0	0	0
Bacteroides_thetaiotaomicron_1001174st1_H2_1001174B_160307	0	0	0	0	0	0	0	0	0	0.99
Bacteroides_thetaiotaomicron_1001262st1_B10_1001262B_160229	0	0.99	0	0	0	0	0	0	0	0
Bacteroides_thetaiotaomicron_MSSM.1001099B_141215_D1	0.99	0	0	0	0	0	0	0	0	0
Bacteroides_thetaiotaomicron_MSSM.1001136B_160425_C5	0	0	0	0	0	0	0.99	0	0	0
Bacteroides_thetaiotaomicron_MSSM.1001175B_160314_E5	0	0	0	0	0	0	0	0	0.99	0
Bacteroides_thetaiotaomicron_MSSM.1001275B_160808_C9	0	0	0	0.99	0	0	0	0	0	0
Bacteroides_thetaiotaomicron_MSSM.1001283B150225_161107_F10	0	0	0	0	0	0.99	0	0	0	0
Bacteroides_thetaiotaomicron_MSSM.1001302B_160321_B7	0	0	0	0	0	0	0	0.99	0	0
Bacteroides_thetaiotaomicron_MSSM.1001713B170214_170313_B4	0	0	0.99	0	0.9	0	0	0	0	0
Bacteroides_thetaiotaomicron_WAS_Bacteroides_faecis_MSSM.1001713B170221_170320_G3	0	0	0	0	0.99	0	0	0	0	0
Bacteroides_uniformis_1001174st1_H8_1001174B_160307	0	0	0	0	0	0	0	0	0	0.99
Bacteroides_uniformis_1001262st1_E11_1001254J_160919	0	0.99	0	0	0	0	0	0	0	0
Bacteroides_uniformis_1001262st2_A1_m1001262Bt0_191120	0	0.97	0	0.83	0.83	0	0	0	0	0
Bacteroides_uniformis_MSSM.1001136B_160425_A4	0	0	0	0	0	0	0.99	0	0	0
Bacteroides_uniformis_MSSM.1001136B_160425_G7	0	0	0	0	0	0	0.99	0	0	0
Bacteroides_uniformis_MSSM.1001271B_150615_A10	0	0	0.99	0	0	0	0	0	0	0
Bacteroides_uniformis_MSSM.1001275B_160808_C2	0	0	0	0.99	0	0	0	0	0	0
Bacteroides_uniformis_MSSM.1001283B150209_150212_D7	0	0	0	0	0	0.99	0	0	0	0
Bacteroides_uniformis_MSSM.1001713B170214_170313_D4	0	0	0	0	0.99	0	0	0	0	0
Bacteroides_vulgatus_1001174st1_D12_1001174B_160307	0	0	0	0	0	0	0	0	0	0.99
Bacteroides_vulgatus_1001174st1_D2_1001174B_160307	0	0	0	0	0	0	0	0	0	0.99
Bacteroides_vulgatus_MSSM.1001175B_160314_C6	0	0	0	0	0	0	0	0	0.99	0
Bacteroides_vulgatus_MSSM.1001262B_160229_F12	0	0.99	0	0	0	0	0	0	0	0
Bacteroides_vulgatus_MSSM.1001270H_150608_A12	0	0	0.99	0	0	0	0	0	0	0
Bacteroides_vulgatus_MSSM.1001275B_160808_F10	0	0	0	0.99	0	0	0	0	0	0
Bacteroides_vulgatus_MSSM.1001283B150304_161114_D8	0	0	0	0	0	0.99	0	0	0	0
Bacteroides_vulgatus_MSSM.1001302B_160321_C6	0	0	0	0	0	0	0	0.99	0	0
Bacteroides_vulgatus_MSSM.1001713B170207_170306_C1	0	0	0	0	0.99	0	0	0	0	0
Bacteroides_vulgatus_NA_A1_m1001262Bt1_191214	0	0.98	0	0	0	0	0.85	0.84	0	0
Bacteroides_vulgatus_NA_F7_h1001262B_191106	0	0.99	0	0	0	0	0	0	0	0
Bacteroides_vulgatus_NA_G4_h1001262B_191106	0	0.61	0.7	0.55	0.63	0.55	0.78	0.83	0	0
Bacteroides_xylanisolvens_1001174st1_F3_1001174B_160307	0	0	0	0	0	0	0	0	0	0.99
Bacteroides_xylanisolvens_WAS_Bacteroides_ovatus_MSSM.1001271_151109_B2	0	0	0.99	0	0	0	0	0	0	0
Barnesiella_genus_MSSM.1001302B_160321_H4	0	0	0	0	0	0	0	0.99	0	0
Barnesiella_intestinihominis_WAS_MSSM.1001283B150304_161114_D1	0	0	0	0	0	0.99	0	0	0	0
Bifidobacterium_adolescentis_1001262st1_A5_h1001262B_191106	0	0.99	0	0	0	0	0	0	0	0
Bifidobacterium_adolescentis_MSSM.1001099B_141215_F6	0.99	0	0	0	0	0	0	0	0	0
Bifidobacterium_adolescentis_MSSM.1001136B_160425_F9	0	0	0	0	0	0	0.99	0	0	0
Bifidobacterium_adolescentis_MSSM.1001262B_160229_E11	0	0.98	0	0.91	0	0	0	0	0	0
Bifidobacterium_adolescentis_MSSM.1001271B_150615_A4	0	0	0.99	0	0	0	0	0	0	0
Bifidobacterium_adolescentis_MSSM.1001275B_160808_D1	0	0	0	0.99	0	0	0	0	0	0
Bifidobacterium_adolescentis_MSSM.1001283B150304_161114_G1	0	0	0	0	0	0.99	0	0	0	0
Bifidobacterium_animalis_MSSM.1001713B170131_170501_H10	0	0	0	0	0.94	0	0	0.94	0	0
Bifidobacterium_bifidum_MSSM.1001136B_160425_F1	0	0	0	0	0	0	0.99	0	0	0
Bifidobacterium_bifidum_MSSM.1001271_151109_F2	0	0	0.99	0	0	0	0	0	0	0
Bifidobacterium_bifidum_MSSM.1001283B150225_161107_H11	0	0	0	0	0	0.99	0	0	0	0
Bifidobacterium_catenulatum_MSSM.1001271_151109_H7	0	0	0.99	0	0	0	0	0	0	0
Bifidobacterium_longum_1001174st1_C3_1001174B_160307	0	0	0	0	0	0	0	0	0	0.99
Bifidobacterium_longum_MSSM.1001099B_141215_H2	0.84	0	0	0.86	0	0	0	0.95	0	0
Bifidobacterium_longum_MSSM.1001136B_160425_B5	0	0	0	0.98	0	0	0.9	0	0	0
Bifidobacterium_longum_MSSM.1001175B_160314_B2	0	0	0	0	0	0	0	0	0.99	0
Bifidobacterium_longum_MSSM.1001262B_160229_E5	0	0.95	0	0.93	0	0	0	0	0	0
Bifidobacterium_longum_MSSM.1001271B_150615_B4	0	0	0.99	0	0	0	0	0	0	0
Bifidobacterium_longum_MSSM.1001275B_160808_A8	0	0	0	0.99	0	0	0	0	0	0
Bifidobacterium_longum_MSSM.1001275B_160808_B3	0	0	0	0.99	0	0	0	0	0	0
Bifidobacterium_longum_MSSM.1001283B150225_161107_D10	0	0	0	0.91	0	0.98	0	0	0	0
Bifidobacterium_longum_MSSM.1001283B150225_161107_F12	0	0	0	0	0	0.99	0	0	0	0
Bifidobacterium_longum_MSSM.1001302B_160321_G1	0	0	0	0	0	0	0	0.99	0	0
Bifidobacterium_longum_MSSM.1001713B170214_170313_H7	0	0	0	0.98	0.9	0	0	0	0	0
Bifidobacterium_longum_ssp_longum_MSSM.1001099B_141215_C11	0.99	0	0	0	0	0	0	0	0	0
Bifidobacterium_pseudocatenulatum_MSSM.1001262B_160229_B11	0	0.99	0	0	0	0	0	0	0	0
Bifidobacterium_pseudocatenulatum_MSSM.1001275B_160808_D7	0	0	0	0.99	0	0	0	0	0	0
Bifidobacterium_pseudocatenulatum_MSSM.1001285H_161024_F4	0	0	0	0	0	0.99	0	0	0	0
Bifidobacterium_pseudocatenulatum_MSSM.1001287H_170206_E3	0	0	0	0	0	0.99	0	0	0	0
Bifidobacterium_pseudocatenulatum_WAS_Bifidobacterium_catenulatum_MSSM.1001099B_141215_G10	0.97	0	0	0	0.69	0	0	0	0	0
Blautia_species_MSSM.1001713B170207_170306_G12	0	0	0	0	0.99	0	0	0	0	0
Blautia_wexlerae_1001174st1_G4_1001174B_160307	0	0	0	0	0	0	0	0	0	0.99
Butyricicoccus_genus_MSSM.1001099B_141215_D10	0.99	0	0	0	0	0	0	0	0	0.9
Citrobacter_WAS_MSSM.1001302B_160321_F11	0	0	0	0	0	0	0	0.99	0	0
Citrobacter_freundii_MSSM.1001302B_160321_C4	0	0	0	0	0	0	0	0.99	0	0
Clostridium_WAS_Bacteroides_uniformis_MSSM.1001275B_160808_H2	0	0	0	0.72	0	0	0	0	0	0
Clostridium_WAS_Clostridium_clostridioforme_ENR_0420_ENR_MSSM.1001283B150225_161107_B6	0	0	0	0.94	0	0.94	0	0	0	0
Clostridium_WAS_Clostridium_clostridioforme_MSSM.1001271B_150615_H5	0	0	0.96	0.81	0	0	0	0	0	0.88
Clostridium_WAS_Clostridium_disporicum_MSSM.1001713B170131_170501_D2	0	0.88	0	0.94	0.83	0	0	0	0	0
Clostridium_WAS_Clostridium_genus_MSSM.1001283B150225_161107_D12	0	0.89	0	0.93	0	0	0.84	0	0	0
Clostridium_WAS_Clostridium_hathewayi_MSSM.1001175B_160314_A10	0	0	0	0	0	0	0	0	0.99	0
Clostridium_WAS_Clostridium_leptum_MSSM.1001283B150225_161107_C12	0	0	0.72	0	0	0.9	0	0.81	0.91	0
Clostridium_WAS_Clostridium_paraputrificum_MSSM.1001302B_160321_B11	0	0	0	0	0	0	0	0.99	0	0
Clostridium_WAS_Clostridium_sp_MSSM.1001713B170131_170501_F1	0.47	0.47	0	0.84	0.65	0.88	0	0.57	0	0
Clostridium_WAS_Clostridium_species_MSSM.1001275B_160808_G2	0	0	0	0.99	0	0	0	0	0	0
Clostridium_WAS_Clostridium_tertium_MSSM.1001275B_160808_H3	0	0	0	0	0	0	0	0	0	0
Clostridium_WAS_Enterococcus_faecium_MSSM.1001271_151109_D9	0	0	0	0.72	0	0	0	0	0	0
Clostridium_WAS_MSSM.1001302B_160321_C8	0.58	0	0.7	0.86	0	0.63	0	0.88	0	0.68
Clostridium_WAS_Peptostreptococcaceae_species_MSSM.1001713B170131_170501_G6	0	0	0	0.67	0.67	0	0	0.67	0	0
Clostridium_WAS_Roseburia_faecis_MSSM.1001271_151109_B4	0	0.95	0	0.94	0	0	0	0	0	0
Clostridium_bartlettii_MSSM.1001283B150225_161107_B10	0	0	0	0.93	0	0.92	0	0	0.81	0
Clostridium_bolteae_WAS_MSSM.1001302B_160321_D9	0	0	0	0	0	0	0	0.99	0	0
Clostridium_celatum_1001262st1_G2_1001262B_160229	0	0.99	0	0	0	0	0	0	0	0
Clostridium_clostridioforme_MSSM.1001175B_160314_C5	0	0	0	0	0	0	0	0.91	0.98	0
Clostridium_genus_MSSM.1001099B_141215_E2	0.99	0	0	0	0	0	0	0	0	0
Clostridium_paraputrificum_MSSM.1001275B_160808_A4	0	0	0.61	0.71	0	0	0	0	0.61	0.71
Clostridium_perfringens_1001174st1_E5_1001174B_160307	0	0	0	0	0	0	0	0	0	0
Clostridium_perfringens_MSSM.1001175B_160314_F9	0	0	0	0.72	0	0	0	0	0	0
Clostridium_perfringens_MSSM.1001283B150225_161107_A12	0	0	0	0	0	0	0	0	0	0
Clostridium_ramosum_MSSM.1001302B_160321_G9	0	0	0	0	0	0	0	0.99	0.89	0
Clostridium_symbiosum_MSSM.1001302B_160321_E8	0	0	0	0	0	0	0	0.99	0	0
Collinsella_aerofaciens_1001174st1_E7_1001174B_160307	0	0	0	0	0	0	0	0	0	0.99
Collinsella_aerofaciens_1001174st2_H7_1001174B_160307	0	0	0	0	0	0	0	0	0	0.99
Collinsella_aerofaciens_1001262st1_E3_1001262B_160229	0	0.99	0	0	0	0	0	0	0	0
Collinsella_aerofaciens_1001262st2_G5_1001262B_160229	0	0.99	0	0	0	0	0	0	0	0
Collinsella_aerofaciens_MSSM.1001099B_141215_A1	0.99	0	0	0	0	0	0	0	0	0
Collinsella_aerofaciens_MSSM.1001136B_160425_H1	0	0	0	0	0	0	0.99	0	0	0
Collinsella_aerofaciens_MSSM.1001270H_150608_H11	0	0	0.99	0	0	0	0	0	0	0
Collinsella_aerofaciens_MSSM.1001275B_160808_H7	0	0	0	0.99	0	0	0	0	0	0
Collinsella_aerofaciens_MSSM.1001713B170131_170501_H8	0	0	0	0	0.99	0	0	0	0	0
Coprobacillus_WAS_Coprobacillus_cateniformis_MSSM.1001302B_160321_H8	0	0	0	0	0	0	0	0.99	0	0
Coprococcus_comes_WAS_MSSM.1001271_151109_E1	0	0	0.99	0	0	0	0	0	0	0
Coprococcus_comes_WAS_MSSM.1001283B150225_161107_A5	0	0	0	0	0	0.99	0	0	0	0
Coprococcus_comes_WAS_Ruminococcus_species_MSSM.1001713B170207_170306_A5	0	0	0	0	0.99	0	0	0	0	0
Dorea_longicaten_WAS_Dorea_formicigenerans_MSSM.1001136B_160425_G1	0	0	0	0	0	0	0.98	0	0	0.9
Dorea_longicatena_WAS_Dorea_formicigenerans_MSSM.1001262B_160229_G10	0	0.99	0	0	0	0	0	0	0	0
Dorea_longicatena_WAS_Dorea_formicigenerans_MSSM.1001271_151109_G10	0.64	0	0.92	0.66	0.66	0.68	0	0	0	0.78
Dorea_longicatena_WAS_MSSM.1001175B_160314_H1	0	0	0	0	0	0	0	0	0.99	0
Eggerthella_WAS_Eggerthella_lenta_MSSM.1001302B_160321_A1	0	0	0	0	0	0	0	0.99	0	0
Eggerthella_lenta_MSSM.1001136B_160425_H2	0	0	0	0.76	0	0	0	0.95	0.8	0.81
Enterococcus_WAS_Enterococcus_avium_MSSM.1001175B_160314_D6	0	0	0	0	0	0	0	0	0.99	0
Enterococcus_WAS_Enterococcus_durans_MSSM.1001136B_160425_F4	0	0	0	0	0	0	0	0	0.72	0
Enterococcus_WAS_Enterococcus_faecium_MSSM.1001136B_160425_C7	0	0.72	0	0	0	0	0	0	0	0
Enterococcus_WAS_Enterococcus_mundtii_MSSM.1001283B150225_161107_E12	0	0	0	0	0	0	0	0	0	0
Enterococcus_faecalis_MSSM.1001262B_160229_E1	0	0.99	0	0	0	0	0	0	0	0
Enterococcus_faecalis_MSSM.1001713B170131_170501_C7	0	0	0	0.95	0.93	0	0	0	0	0
Enterococcus_faecium_1001262st1_H1_h1001262B_191106	0	0.99	0	0	0	0	0	0	0	0
Enterococcus_faecium_MSSM.1001271_151109_G2	0	0	0	0	0	0	0	0	0	0
Enterococcus_faecium_MSSM.1001283B150225_161107_B9	0	0	0	0	0	0.96	0.63	0	0	0.63
Enterococcus_faecium_MSSM.1001713B170214_170313_C3	0	0	0	0	0.7	0	0	0	0.7	0
Enterococcus_faecium_WAS_Escherichia_coli_MSSM.1001271_151109_G9	0	0.65	0	0	0	0.97	0	0	0	0
Escherichia_coli_1001174st1_A8_1001174B_160307	0	0	0	0	0	0	0	0	0	0.99
Escherichia_coli_1001174st2_C11_1001174B_160307	0	0	0	0	0	0	0	0	0	0.99
Escherichia_coli_1001262st1_F12_h1001262B_191106	0	0.99	0	0	0	0	0	0	0	0
Escherichia_coli_1001262st2_B5_1001254J_160919	0	0.92	0	0.96	0	0	0	0	0	0
Escherichia_coli_MSSM.1001099B_141215_A12	0	0	0	0	0.89	0	0	0	0	0.99
Escherichia_coli_MSSM.1001136B_160425_D8	0	0	0	0	0.73	0	0.73	0	0	0
Escherichia_coli_MSSM.1001175B_160314_F3	0	0	0	0	0	0	0	0	0.99	0
Escherichia_coli_MSSM.1001175B_160314_F4	0	0	0	0	0	0	0	0	0.99	0
Escherichia_coli_MSSM.1001275B_160808_E2	0	0	0	0.99	0	0	0	0	0	0
Escherichia_coli_MSSM.1001283B150217_160131_A11	0	0	0	0.91	0	0.96	0	0	0	0
Escherichia_coli_MSSM.1001302B_160321_A12	0	0	0	0	0	0	0	0.99	0	0
Escherichia_coli_MSSM.1001713B170207_170306_A4	0	0	0	0	0.8	0	0	0	0	0
Escherichia_coli_WAS_MSSM.1001175B_160314_A2	0	0	0	0	0	0	0	0	0.99	0
Escherichia_coli_WAS_Weissella_confusa_MSSM.1001271_151109_H10	0	0	0.7	0	0	0	0	0	0	0.7
Eubacterium_WAS_Ruminococcus_torques_MSSM.1001302B_160321_D10	0	0	0.82	0.65	0.9	0	0	0.77	0.74	0
Eubacterium_eligens_WAS_Bifidobacterium_longum_MSSM.1001271_151109_F5	0	0	0.99	0	0	0	0	0	0.9	0
Eubacterium_rectale_1001174st1_E9_1001174B_160307	0	0	0	0	0	0	0	0	0	0.99
Eubacterium_rectale_MSSM.1001271B_150615_F12	0	0	0.99	0	0	0	0	0	0	0
Eubacterium_rectale_MSSM.1001283B150210_160208_G9	0	0	0	0	0	0.99	0	0	0	0
Eubacterium_siraeum_MSSM.1001136B_160425_C3	0	0	0	0	0	0	0.99	0	0	0.9
Eubacterium_siraeum_MSSM.1001271_151109_C8	0	0	0.98	0	0	0	0	0	0	0.91
Holdemania_filiformis_WAS_Holdemania_genus_MSSM.1001302B_160321_E10	0	0	0	0	0	0	0	0.99	0	0
Klebsiella_variicola_1001262st1_B7_1001262B_160229	0	0	0	0	0	0	0	0	0	0.99
Lachnospiraceae_WAS_Clostridium_orbiscindens_MSSM.1001136B_160425_D5	0.71	0	0.4	0.65	0	0.62	0.81	0	0.65	0.71
Lachnospiraceae_WAS_Clostridium_orbiscindens_MSSM.1001175B_160314_C9	0.66	0	0	0.61	0	0.88	0	0	0.93	0
Lachnospiraceae_WAS_Clostridium_orbiscindens_MSSM.1001302B_160321_A6	0	0	0	0.94	0.74	0.74	0	0.61	0	0.74
Lachnospiraceae_WAS_Clostridium_orbiscindens_MSSM.1001302B_160321_E11	0	0	0.84	0.83	0	0	0	0.97	0	0
Lachnospiraceae_WAS_Clostridium_orbiscindens_MSSM.1001302B_160321_F8	0	0	0	0	0	0	0	0.99	0	0
Lachnospiraceae_WAS_Flavonifractor_plautii_MSSM.1001713B170131_170501_H3	0	0	0	0.78	0.88	0	0	0.81	0.78	0.63
Lactobacillus_WAS_Lactobacillus_gasseri_MSSM.1001175B_160314_D8	0	0	0	0	0	0	0	0	0.99	0
Lactobacillus_casei_MSSM.1001099B_141215_B4	0	0	0	0	0	0	0	0	0	0
Lactobacillus_paracasei_MSSM.1001713B170131_170501_F11	0	0	0	0	0.99	0	0	0	0	0
Lactobacillus_ruminis_1001262st1_D2_1001262B_160229	0	0.99	0	0	0	0	0	0	0	0
Lactococcus_garvieae_1001262st1_H10_m1001262Bt1_191214	0	0.99	0	0	0	0	0	0	0	0
Leuconostoc_WAS_Leuconostoc_lactis_MSSM.1001262B_160229_C9	0	0.99	0	0	0	0	0	0	0	0
Odoribacter_laneus_WAS_MSSM.1001713B170131_170501_D6	0	0	0	0	0.99	0	0	0	0	0
Odoribacter_splanchnicus_MSSM.1001262B_160229_C6	0.83	0.85	0.63	0.65	0	0.68	0	0	0	0.7
Odoribacter_splanchnicus_WAS_Odoribacter_genus_MSSM.1001136B_160425_A5	0	0	0	0	0	0	0.99	0	0	0
Parabacteroides_WAS_Parabacteroides_distasonis_MSSM.1001275B_160808_C1	0	0	0	0.99	0	0	0	0	0	0
Parabacteroides_distasonis_1001174st1_D7_1001174B_160307	0	0	0	0	0	0	0	0	0	0.99
Parabacteroides_distasonis_MSSM.1001099B_141215_F9	0.99	0	0	0	0	0	0	0	0	0
Parabacteroides_distasonis_MSSM.1001262B_160229_B8	0	0.97	0.92	0	0	0	0	0	0	0
Parabacteroides_distasonis_MSSM.1001283B150217_160131_H2	0	0	0	0	0	0.99	0	0	0	0
Parabacteroides_distasonis_MSSM.1001302B_160321_D7	0	0	0	0	0	0	0	0.99	0	0
Parabacteroides_distasonis_MSSM.1001713B170221_170320_A5	0	0	0	0	0.99	0	0	0	0	0
Parabacteroides_johnsonii_1001174st1_D11_1001174B_160307	0	0	0	0.9	0	0	0	0	0	0.99
Parabacteroides_johnsonii_MSSM.1001275B_160808_A11	0	0	0	0.99	0	0	0	0	0	0
Parabacteroides_merdae_MSSM.1001283B150217_160131_E7	0	0	0	0	0	0.99	0	0	0	0
Parabacteroides_merdae_MSSM.1001713B170207_170306_F10	0	0	0	0	0.99	0	0	0	0	0
Parabacteroides_merdae_WAS_Blautia_producta_MSSM.1001302B_160321_F2	0	0	0	0	0	0	0	0.99	0	0
Parabacteroides_merdae_WAS_Parabacteroides_johnsonii_MSSM.1001136B_160425_B1	0	0	0	0	0	0	0.99	0	0	0
Parabacteroides_merdae_WAS_Parabacteroides_johnsonii_MSSM.1001175B_160314_A1	0	0	0	0	0	0	0	0	0.99	0
Parabacteroides_merdae_WAS_Parabacteroides_johnsonii_MSSM.1001262B_160229_F9	0	0.99	0	0	0	0	0	0	0	0
Raoultella_1001262sp1_1001262st1_H12_1001262B_160229	0	0.99	0	0	0	0	0	0	0	0
Roseburia_WAS_Anaerotruncus_colihominis_MSSM.1001271_151109_E4	0	0	0.99	0	0	0	0	0	0	0
Roseburia_WAS_Escherichia_coli_MSSM.1001175B_160314_E3	0	0	0	0	0	0	0	0	0.99	0
Ruminococcus_WAS_Blautia_genus_MSSM.1001302B_160321_A2	0	0	0	0	0	0	0	0.99	0	0
Ruminococcus_WAS_Blautia_genus_MSSM.1001713B170131_170501_E2	0.76	0.87	0	0	0.84	0.86	0	0	0	0
Ruminococcus_WAS_Blautia_species_MSSM.1001262B_160229_C12	0	0.99	0	0	0	0	0	0	0	0
Ruminococcus_WAS_MSSM.1001175B_160314_E1	0	0	0	0	0	0	0	0	0.99	0
Ruminococcus_WAS_MSSM.1001275B_160808_C10	0.84	0	0.75	0.9	0	0.66	0	0	0.73	0
Ruminococcus_WAS_MSSM.1001275B_160808_C4	0	0	0	0.99	0	0	0	0	0	0
Ruminococcus_WAS_Ruminococcus_obeum_MSSM.1001136B_160425_F6	0	0	0	0	0	0	0.99	0	0	0
Ruminococcus_WAS_Ruminococcus_obeum_MSSM.1001283B150225_161107_A6	0.89	0.84	0	0	0	0.94	0	0	0	0
Ruminococcus_albus_WAS_Enterococcus_faecium_MSSM.1001136B_160425_B10	0	0	0	0	0	0	0.99	0	0	0
Ruminococcus_bromii_MSSM.1001713B170207_170306_G10	0	0	0	0	0.99	0	0	0	0	0
Ruminococcus_gnavus_MSSM.1001302B_160321_G6	0	0	0	0	0	0	0	0.99	0	0
Ruminococcus_obeum_MSSM.1001275B_160808_F8	0	0	0	0.99	0	0	0	0	0	0
Ruminococcus_obeum_WAS_Blautia_genus_MSSM.1001136B_160425_D2	0	0	0	0	0	0	0.99	0	0	0
Ruminococcus_obeum_WAS_MSSM.1001271B_150615_E5	0.61	0.6	0.87	0.83	0.63	0	0	0	0	0.79
Ruminococcus_torques_MSSM.1001099B_141215_G7	0.79	0	0	0.77	0	0.61	0.62	0	0.88	0.65
Ruminococcus_torques_WAS_Ruminococcus_species_MSSM.1001713B170131_170501_C12	0	0	0	0	0.99	0	0	0	0	0
Streptococcus_1001283sp2_1001262st1_F11_1001254J_160919	0	0.92	0	0.66	0	0	0	0	0.83	0.8
Streptococcus_WAS_Streptococcus_oralis_MSSM.1001175B_160314_H6	0	0	0	0.83	0	0.76	0	0.79	0.93	0
Streptococcus_WAS_Streptococcus_parasanguinis_MSSM.1001283B150225_161107_H12	0	0	0	0	0	0.99	0	0	0	0
Streptococcus_WAS_Streptococcus_salivarius_MSSM.1001175B_160314_H3	0	0	0	0	0	0	0	0	0.99	0
Streptococcus_anginosus_MSSM.1001175B_160314_H11	0	0	0	0.7	0	0	0	0	0.97	0
Streptococcus_anginosus_MSSM.1001713B170131_170501_E6	0	0.69	0	0.86	0	0.55	0	0	0.88	0
Streptococcus_mutans_1001174st1_F7_1001174B_160307	0	0	0	0	0	0	0	0	0.7	0.7
Streptococcus_parasanguinis_1001262st1_D8_1001262B_160229	0	0.89	0	0	0	0	0	0.8	0.96	0
Streptococcus_parasanguinis_1001262st2_G8_1001262B_160229	0	0.95	0	0	0	0	0	0	0.94	0
Streptococcus_parasanguinis_MSSM.1001713B170131_170501_C10	0.42	0	0.42	0.51	0.71	0.57	0	0.74	0.84	0.42
Streptococcus_salivarius_MSSM.1001713B170131_170501_D3	0	0	0	0.91	0	0	0	0	0.98	0
Streptococcus_salivarius_MSSM.1001713B170207_170306_D10	0	0	0	0	0.9	0	0	0	0.98	0
Tissierella_praeacuta_1001174st1_F11_1001174B_160307	0	0	0	0	0	0	0	0	0	0
Turicibacter_sanguinis_1001174st1_H11_BSD3448080978_160613	0.61	0	0	0.95	0	0	0	0	0.61	0.61
Turicibacter_sanguinis_WAS_Turicibacter_genus_MSSM.1001283B150217_160131_H10	0.63	0	0	0.96	0.63	0	0	0	0	0
Turicibacter_sanguinis_WAS_Turicibacter_genus_MSSM.1001283B150225_161107_B8	0	0	0.65	0.96	0	0.71	0	0	0	0
Turicibacter_species_MSSM.1001262B_160229_D7	0.89	0.98	0	0	0	0	0	0	0	0
Veillonella_parvula_1001262st1_G9_1001262B_160229	0	0.96	0	0	0	0	0	0	0.86	0.84
Weissella_WAS_Bifidobacterium_pseudocatenulatum_MSSM.1001271_151109_G12	0	0	0.92	0.6	0	0	0	0	0.9	0
Weissella_WAS_Weissella_confusa_MSSM.1001271_151109_F1	0	0.7	0.58	0	0	0	0	0	0.83	0.94
Performance of Strainer on each strain and sample subsampled to 5M reads
strain	1001099B_150804_B6_s09	1001262B_150804_H3_s01	1001271B_150804_A4_s10	1001275B_GCCTATAC:CATTGAAC	1001713B170131_160324_G5_s01	1001283B150225_150804_H5_s07	1001136B_150804_C6_s02	1001302B_160324_D5_s03	1001175B_141222_H1_s04	1001174B_meta_CATACTTG:CATTGAAC
Alistipes_WAS_Alistipes_finegoldii_MSSM.1001713B170207_170306_H2	0.9	0	0	0	0.99	0	0	0	0	0
Alistipes_WAS_Alistipes_onderdonkii_MSSM.1001136B_160425_D4	0	0	0	0	0	0	0.99	0	0	0
Alistipes_WAS_Alistipes_onderdonkii_MSSM.1001285H_161024_H10	0	0	0	0	0	0.99	0	0	0	0
Alistipes_WAS_Alistipes_onderdonkii_MSSM.1001713B170207_170306_E5	0	0	0	0.91	0.97	0	0	0	0	0
Alistipes_WAS_Alistipes_shahii_MSSM.1001713B170131_170501_D7	0	0	0	0.91	0.82	0	0.93	0	0	0
Alistipes_onderdonkii_1001174st1_H5_1001174B_160307	0	0	0	0	0	0	0	0	0	0.99
Alistipes_onderdonkii_MSSM.1001262B_160229_H2	0	0.99	0	0	0	0	0	0	0	0
Alistipes_putredinis_MSSM.1001262B_160229_H8	0.68	0.92	0	0.84	0.68	0	0	0	0	0.77
Alistipes_shahii_1001174st1_H1_1001174B_160307	0	0	0.92	0	0	0	0	0	0	0.97
Alistipes_shahii_MSSM.1001275B_160808_A9	0	0	0	0.99	0	0	0	0	0	0
Anaerofustis_stercorihominis_MSSM.1001271B_150615_D3	0	0	0	0	0	0	0	0.99	0	0
Anaerotruncus_colihominis_MSSM.1001302B_160321_A9	0	0	0	0.91	0	0	0	0.98	0	0
Anaerotruncus_colihominis_WAS_Lachnospira_pectinoschiza_MSSM.1001271_151109_H4	0.62	0.36	0.74	0.36	0.36	0.62	0.36	0.36	0.52	0.69
Anaerotruncus_species_MSSM.1001713B170131_170501_D12	0.47	0	0.65	0.68	0.68	0.61	0.47	0	0.71	0.47
Bacteroides_WAS_Bacteroides_fragilis_MSSM.1001175B_160314_C3	0	0	0	0	0	0	0	0	0.99	0
Bacteroides_WAS_Bacteroides_ovatus_MSSM.1001136B_160425_E2	0	0	0	0	0	0	0.99	0	0	0
Bacteroides_WAS_Bacteroides_plebeius_MSSM.1001262B_160229_B1	0	0.99	0	0	0	0	0	0	0	0
Bacteroides_WAS_Bacteroides_uniformis_MSSM.1001175B_160314_C12	0	0	0	0	0	0	0	0	0.99	0
Bacteroides_WAS_Bacteroides_uniformis_MSSM.1001302B_160321_G4	0	0	0	0	0	0	0	0.99	0	0
Bacteroides_WAS_Bacteroides_vulgatus_MSSM.1001302B_160321_H5	0	0	0	0	0	0	0	0.99	0	0
Bacteroides_caccae_1001174st1_H4_1001174B_160307	0	0	0	0	0	0	0	0	0	0.99
Bacteroides_caccae_1001262st1_F4_1001262B_160229	0	0.94	0.77	0.81	0	0.81	0	0	0	0
Bacteroides_caccae_MSSM.1001136B_160425_A12	0	0	0	0	0	0	0.99	0	0	0
Bacteroides_cellulosilyticus_MSSM.1001283B150304_161114_B8	0	0	0	0	0	0.99	0	0	0	0
Bacteroides_cellulosilyticus_MSSM.1001713B170207_170306_F6	0.89	0	0	0	0.93	0	0	0	0	0.85
Bacteroides_cellulosilyticus_WAS_Bacteroides_intestinalis_MSSM.1001262B_160229_E2	0	0.99	0	0	0	0	0	0	0	0
Bacteroides_clarus_MSSM.1001275B_160808_B4	0	0	0	0.99	0	0	0	0	0	0
Bacteroides_dorei_WAS_Bacteroides_vulgatus_MSSM.1001099B_141215_G4	0.99	0	0	0	0	0	0	0	0	0
Bacteroides_dorei_WAS_Bacteroides_vulgatus_MSSM.1001275B_160808_H6	0	0	0	0.98	0	0	0	0.91	0	0
Bacteroides_dorei_WAS_Bacteroides_vulgatus_MSSM.1001302B_160321_F1	0.95	0	0	0	0	0	0	0.94	0	0
Bacteroides_eggerthii_WAS_Bacteroides_stercoris_MSSM.1001175B_160314_A7	0	0	0	0	0	0	0	0	0.99	0
Bacteroides_fragilis_1001262st1_G2_1001254J_160919	0	0.99	0	0	0	0	0	0	0	0
Bacteroides_fragilis_MSSM.1001099B_141215_C6	0.99	0	0	0	0	0	0	0	0	0
Bacteroides_fragilis_MSSM.1001136B_160425_F11	0	0	0	0	0	0	0.99	0	0	0
Bacteroides_fragilis_WAS_Anaerofustis_stercorihominis_MSSM.1001271_151109_A3	0	0	0.99	0	0	0	0	0	0	0
Bacteroides_intestinalis_MSSM.1001175B_160314_A4	0	0	0	0	0	0	0	0	0.99	0
Bacteroides_intestinalis_MSSM.1001275B_160808_E4	0	0	0	0.99	0	0	0	0	0	0
Bacteroides_massiliensis_1001174st1_B6_1001174B_160307	0	0	0	0	0	0	0	0	0	0.99
Bacteroides_massiliensis_MSSM.1001275B_160808_C5	0	0	0	0.99	0	0	0	0	0	0
Bacteroides_massiliensis_MSSM.1001302B_160321_B5	0	0	0	0	0	0	0	0.99	0	0
Bacteroides_massiliensis_MSSM.1001713B170131_170501_D10	0	0	0	0	0.99	0	0	0	0	0
Bacteroides_ovatus_1001262st2_E2_h1001262B_191106	0	0.96	0	0	0	0	0	0	0	0.93
Bacteroides_ovatus_MSSM.1001099B_141215_E5	0.99	0	0	0	0	0	0	0	0	0
Bacteroides_ovatus_MSSM.1001136B_160425_E5	0	0	0	0	0	0	0.99	0	0	0
Bacteroides_ovatus_MSSM.1001175B_160314_D1	0	0	0.91	0	0	0	0	0	0.98	0
Bacteroides_ovatus_MSSM.1001262B_160229_F6	0	0.99	0	0	0	0	0	0	0	0
Bacteroides_ovatus_MSSM.1001270H_150608_A4	0	0	0.98	0	0	0	0	0	0.91	0
Bacteroides_ovatus_MSSM.1001275B_160808_G1	0	0	0	0.99	0	0	0	0	0	0
Bacteroides_ovatus_MSSM.1001275B_160808_G11	0.89	0	0	0.9	0	0.78	0.76	0	0	0
Bacteroides_ovatus_MSSM.1001283B150225_161107_D3	0	0	0	0	0	0.99	0	0	0	0
Bacteroides_ovatus_MSSM.1001302B_160321_D4	0	0	0	0	0	0	0	0.99	0	0
Bacteroides_ovatus_MSSM.1001311H_170123_H2	0	0	0	0	0	0.99	0	0	0	0
Bacteroides_ovatus_MSSM.1001713B170214_170313_E4	0.93	0	0	0.77	0.8	0.83	0	0	0	0
Bacteroides_salyersiae_MSSM.1001136B_160425_A10	0	0	0	0	0	0	0.99	0	0	0
Bacteroides_stercoris_MSSM.1001136B_160425_B8	0	0	0	0	0	0	0.99	0	0	0
Bacteroides_stercoris_MSSM.1001283B150225_161107_F2	0	0	0	0	0	0.99	0	0	0	0
Bacteroides_thetaiotaomicron_1001174st1_H2_1001174B_160307	0	0	0	0	0	0	0	0	0	0.99
Bacteroides_thetaiotaomicron_1001262st1_B10_1001262B_160229	0	0.99	0	0	0	0	0	0	0	0
Bacteroides_thetaiotaomicron_MSSM.1001099B_141215_D1	0.99	0	0	0	0	0	0	0	0	0
Bacteroides_thetaiotaomicron_MSSM.1001136B_160425_C5	0	0	0	0	0	0	0.99	0	0	0
Bacteroides_thetaiotaomicron_MSSM.1001175B_160314_E5	0	0	0	0	0	0	0	0	0.99	0
Bacteroides_thetaiotaomicron_MSSM.1001275B_160808_C9	0	0	0	0.99	0	0	0	0	0	0
Bacteroides_thetaiotaomicron_MSSM.1001283B150225_161107_F10	0	0	0	0	0	0.99	0	0	0	0
Bacteroides_thetaiotaomicron_MSSM.1001302B_160321_B7	0	0	0	0	0	0	0	0.99	0	0
Bacteroides_thetaiotaomicron_MSSM.1001713B170214_170313_B4	0	0	0.99	0	0.9	0	0	0	0	0
Bacteroides_thetaiotaomicron_WAS_Bacteroides_faecis_MSSM.1001713B170221_170320_G3	0	0	0	0	0.99	0	0	0	0	0
Bacteroides_uniformis_1001174st1_H8_1001174B_160307	0	0	0	0	0	0	0	0	0	0.99
Bacteroides_uniformis_1001262st1_E11_1001254J_160919	0	0.99	0	0	0	0	0	0	0	0
Bacteroides_uniformis_1001262st2_A1_m1001262Bt0_191120	0	0.94	0	0.94	0	0	0	0	0	0
Bacteroides_uniformis_MSSM.1001136B_160425_A4	0	0	0	0	0	0	0.99	0	0	0
Bacteroides_uniformis_MSSM.1001136B_160425_G7	0	0	0	0	0	0	0.99	0	0	0
Bacteroides_uniformis_MSSM.1001271B_150615_A10	0	0	0.99	0	0	0	0	0	0	0
Bacteroides_uniformis_MSSM.1001275B_160808_C2	0	0	0	0.99	0	0	0	0	0	0
Bacteroides_uniformis_MSSM.1001283B150209_150212_D7	0	0	0	0	0	0.99	0	0	0	0
Bacteroides_uniformis_MSSM.1001713B170214_170313_D4	0	0	0	0	0.99	0	0	0	0	0
Bacteroides_vulgatus_1001174st1_D12_1001174B_160307	0	0	0	0	0	0	0	0	0	0.99
Bacteroides_vulgatus_1001174st1_D2_1001174B_160307	0	0	0	0	0	0	0	0	0	0.99
Bacteroides_vulgatus_MSSM.1001175B_160314_C6	0	0	0	0	0	0	0	0	0.99	0
Bacteroides_vulgatus_MSSM.1001262B_160229_F12	0	0.99	0	0	0	0	0	0	0	0
Bacteroides_vulgatus_MSSM.1001270H_150608_A12	0	0	0.99	0	0	0	0	0	0	0
Bacteroides_vulgatus_MSSM.1001275B_160808_F10	0	0	0	0.99	0	0	0	0	0	0
Bacteroides_vulgatus_MSSM.1001283B150304_161114_D8	0	0	0	0	0	0.99	0	0	0	0
Bacteroides_vulgatus_MSSM.1001302B_160321_C6	0	0	0	0	0	0	0	0.99	0	0
Bacteroides_vulgatus_MSSM.1001713B170207_170306_C1	0	0	0	0	0.99	0	0	0	0	0
Bacteroides_vulgatus_NA_A1_m1001262Bt1_191214	0	0.96	0.81	0	0	0	0.78	0.78	0	0
Bacteroides_vulgatus_NA_F7_h1001262B_191106	0	0.99	0	0	0	0	0	0	0	0
Bacteroides_vulgatus_NA_G4_h1001262B_191106	0	0.63	0.66	0.72	0.64	0	0.83	0.84	0	0
Bacteroides_xylanisolvens_1001174st1_F3_1001174B_160307	0	0	0	0	0	0	0	0	0	0.99
Bacteroides_xylanisolvens_WAS_Bacteroides_ovatus_MSSM.1001271_151109_B2	0	0	0.99	0	0	0	0	0	0	0
Barnesiella_genus_MSSM.1001302B_160321_H4	0	0	0	0	0	0	0	0.99	0	0
Barnesiella_intestinihominis_WAS_MSSM.1001283B150304_161114_D1	0	0	0	0	0	0.99	0	0	0	0
Bifidobacterium_adolescentis_1001262st1_A5_h1001262B_191106	0	0.99	0	0	0	0	0	0	0	0
Bifidobacterium_adolescentis_MSSM.1001099B_141215_F6	0.99	0	0	0	0	0	0	0	0	0
Bifidobacterium_adolescentis_MSSM.1001136B_160425_F9	0	0	0	0	0	0	0.99	0	0	0
Bifidobacterium_adolescentis_MSSM.1001262B_160229_E11	0	0.99	0	0	0	0	0	0	0	0
Bifidobacterium_adolescentis_MSSM.1001271B_150615_A4	0	0	0.99	0	0	0	0	0	0	0
Bifidobacterium_adolescentis_MSSM.1001275B_160808_D1	0	0	0	0.99	0	0	0	0	0	0
Bifidobacterium_adolescentis_MSSM.1001283B150304_161114_G1	0	0	0	0	0	0.99	0	0	0	0
Bifidobacterium_animalis_MSSM.1001713B170131_170501_H10	0	0	0	0	0.92	0	0	0.95	0	0
Bifidobacterium_bifidum_MSSM.1001136B_160425_F1	0	0	0	0	0	0	0.99	0	0	0
Bifidobacterium_bifidum_MSSM.1001271_151109_F2	0	0	0.99	0	0	0	0	0	0	0
Bifidobacterium_bifidum_MSSM.1001283B150225_161107_H11	0	0	0	0	0	0.99	0	0	0	0
Bifidobacterium_catenulatum_MSSM.1001271_151109_H7	0	0	0.99	0	0	0	0	0	0	0
Bifidobacterium_longum_1001174st1_C3_1001174B_160307	0	0	0	0	0	0	0	0	0	0.99
Bifidobacterium_longum_MSSM.1001099B_141215_H2	0.78	0	0	0.83	0	0	0	0.93	0.76	0
Bifidobacterium_longum_MSSM.1001136B_160425_B5	0	0	0	0.99	0	0	0.89	0	0	0
Bifidobacterium_longum_MSSM.1001175B_160314_B2	0	0	0	0	0	0	0	0	0.99	0
Bifidobacterium_longum_MSSM.1001262B_160229_E5	0	0.94	0	0.95	0	0	0	0	0	0
Bifidobacterium_longum_MSSM.1001271B_150615_B4	0	0	0.99	0	0	0	0	0	0	0
Bifidobacterium_longum_MSSM.1001275B_160808_A8	0	0	0	0.99	0	0	0	0	0	0
Bifidobacterium_longum_MSSM.1001275B_160808_B3	0	0	0	0.99	0	0	0	0	0	0
Bifidobacterium_longum_MSSM.1001283B150225_161107_D10	0	0	0	0.91	0	0.98	0	0	0	0
Bifidobacterium_longum_MSSM.1001283B150225_161107_F12	0	0	0	0.9	0	0.99	0	0	0	0
Bifidobacterium_longum_MSSM.1001302B_160321_G1	0	0	0	0	0	0	0	0.99	0	0
Bifidobacterium_longum_MSSM.1001713B170214_170313_H7	0	0	0	0.98	0.9	0	0	0	0	0
Bifidobacterium_longum_ssp_longum_MSSM.1001099B_141215_C11	0.99	0	0	0	0	0	0	0	0	0
Bifidobacterium_pseudocatenulatum_MSSM.1001262B_160229_B11	0	0.99	0	0	0	0	0	0	0	0
Bifidobacterium_pseudocatenulatum_MSSM.1001275B_160808_D7	0	0	0	0.99	0	0	0	0	0	0
Bifidobacterium_pseudocatenulatum_MSSM.1001285H_161024_F4	0	0	0	0	0	0.99	0	0	0	0
Bifidobacterium_pseudocatenulatum_MSSM.1001287H_170206_E3	0	0	0	0	0	0.99	0	0	0	0
Bifidobacterium_pseudocatenulatum_WAS_Bifidobacterium_catenulatum_MSSM.1001099B_141215_G10	0.97	0	0	0.66	0	0	0	0	0	0
Blautia_species_MSSM.1001713B170207_170306_G12	0	0	0	0	0.99	0	0	0	0	0
Blautia_wexlerae_1001174st1_G4_1001174B_160307	0	0	0	0	0	0	0	0	0	0.99
Butyricicoccus_genus_MSSM.1001099B_141215_D10	0.98	0	0	0	0	0	0	0	0	0.91
Citrobacter_WAS_MSSM.1001302B_160321_F11	0	0	0	0	0	0	0	0.99	0	0
Citrobacter_freundii_MSSM.1001302B_160321_C4	0	0	0	0	0	0	0	0.99	0	0
Clostridium_WAS_Bacteroides_uniformis_MSSM.1001275B_160808_H2	0	0	0	0.72	0	0	0	0	0	0
Clostridium_WAS_Clostridium_clostridioforme_ENR_0420_ENR_MSSM.1001283B150225_161107_B6	0	0	0	0.92	0	0.93	0	0	0	0.65
Clostridium_WAS_Clostridium_clostridioforme_MSSM.1001271B_150615_H5	0	0	0.95	0.81	0	0	0	0	0	0.89
Clostridium_WAS_Clostridium_disporicum_MSSM.1001713B170131_170501_D2	0	0.91	0	0.93	0.66	0	0	0	0	0
Clostridium_WAS_Clostridium_genus_MSSM.1001283B150225_161107_D12	0	0.88	0	0.93	0	0	0.84	0	0	0
Clostridium_WAS_Clostridium_hathewayi_MSSM.1001175B_160314_A10	0	0	0	0	0	0	0.88	0	0.99	0
Clostridium_WAS_Clostridium_leptum_MSSM.1001283B150225_161107_C12	0	0	0.72	0	0	0.89	0	0.81	0.91	0
Clostridium_WAS_Clostridium_paraputrificum_MSSM.1001302B_160321_B11	0	0	0	0	0	0	0	0.99	0	0
Clostridium_WAS_Clostridium_sp_MSSM.1001713B170131_170501_F1	0	0	0	0.87	0.64	0.94	0	0	0	0
Clostridium_WAS_Clostridium_species_MSSM.1001275B_160808_G2	0	0	0	0.99	0	0	0	0	0	0
Clostridium_WAS_Clostridium_tertium_MSSM.1001275B_160808_H3	0	0	0	0	0	0	0	0	0	0
Clostridium_WAS_Enterococcus_faecium_MSSM.1001271_151109_D9	0	0	0	0.72	0	0	0	0	0	0
Clostridium_WAS_MSSM.1001302B_160321_C8	0.51	0	0.61	0.83	0	0.6	0.54	0.86	0	0.72
Clostridium_WAS_Peptostreptococcaceae_species_MSSM.1001713B170131_170501_G6	0	0	0	0.75	0.68	0	0	0	0	0
Clostridium_WAS_Roseburia_faecis_MSSM.1001271_151109_B4	0	0.94	0	0.94	0	0	0	0	0	0
Clostridium_bartlettii_MSSM.1001283B150225_161107_B10	0	0	0	0.93	0	0.91	0	0	0.82	0
Clostridium_bolteae_WAS_MSSM.1001302B_160321_D9	0	0	0	0	0	0	0	0.99	0	0
Clostridium_celatum_1001262st1_G2_1001262B_160229	0	0.99	0	0	0	0	0	0	0	0
Clostridium_clostridioforme_MSSM.1001175B_160314_C5	0.82	0	0	0	0	0	0	0.85	0.97	0
Clostridium_genus_MSSM.1001099B_141215_E2	0.99	0	0	0	0	0	0	0	0	0
Clostridium_paraputrificum_MSSM.1001275B_160808_A4	0	0	0	0.68	0	0	0	0	0	0.75
Clostridium_perfringens_1001174st1_E5_1001174B_160307	0	0	0	0	0	0	0	0	0	0
Clostridium_perfringens_MSSM.1001175B_160314_F9	0	0	0	0.72	0	0	0	0	0	0
Clostridium_perfringens_MSSM.1001283B150225_161107_A12	0	0	0	0	0	0	0	0	0	0
Clostridium_ramosum_MSSM.1001302B_160321_G9	0	0	0	0	0	0	0	0.99	0	0
Clostridium_symbiosum_MSSM.1001302B_160321_E8	0	0	0	0	0	0	0	0.99	0	0
Collinsella_aerofaciens_1001174st1_E7_1001174B_160307	0	0	0	0	0	0	0	0	0	0.99
Collinsella_aerofaciens_1001174st2_H7_1001174B_160307	0	0	0	0	0	0	0	0	0	0.99
Collinsella_aerofaciens_1001262st1_E3_1001262B_160229	0	0.99	0	0	0	0	0	0	0	0
Collinsella_aerofaciens_1001262st2_G5_1001262B_160229	0	0.99	0	0	0	0	0	0	0	0
Collinsella_aerofaciens_MSSM.1001099B_141215_A1	0.99	0	0	0	0	0	0	0	0	0
Collinsella_aerofaciens_MSSM.1001136B_160425_H1	0	0	0	0	0	0	0.99	0	0	0
Collinsella_aerofaciens_MSSM.1001270H_150608_H11	0	0	0.99	0	0	0	0	0	0	0
Collinsella_aerofaciens_MSSM.1001275B_160808_H7	0	0	0	0.99	0	0	0	0	0	0
Collinsella_aerofaciens_MSSM.1001713B170131_170501_H8	0	0	0	0	0.99	0	0	0	0	0
Coprobacillus_WAS_Coprobacillus_cateniformis_MSSM.1001302B_160321_H8	0	0	0	0	0	0	0	0.99	0	0
Coprococcus_comes_WAS_MSSM.1001271_151109_E1	0	0	0.99	0.9	0	0	0	0	0	0
Coprococcus_comes_WAS_MSSM.1001283B150225_161107_A5	0	0	0	0	0	0.99	0	0	0	0
Coprococcus_comes_WAS_Ruminococcus_species_MSSM.1001713B170207_170306_A5	0	0	0	0	0.99	0	0	0	0	0
Dorea_longicaten_WAS_Dorea_formicigenerans_MSSM.1001136B_160425_G1	0	0	0.81	0	0	0	0.96	0	0	0.89
Dorea_longicatena_WAS_Dorea_formicigenerans_MSSM.1001262B_160229_G10	0	0.98	0	0	0	0	0	0	0	0.91
Dorea_longicatena_WAS_Dorea_formicigenerans_MSSM.1001271_151109_G10	0.65	0	0.89	0.66	0.64	0.65	0	0	0	0.84
Dorea_longicatena_WAS_MSSM.1001175B_160314_H1	0	0	0	0	0	0	0	0	0.99	0
Eggerthella_WAS_Eggerthella_lenta_MSSM.1001302B_160321_A1	0	0	0	0	0	0	0	0.99	0	0
Eggerthella_lenta_MSSM.1001136B_160425_H2	0	0	0	0.76	0	0	0	0.93	0.77	0.85
Enterococcus_WAS_Enterococcus_avium_MSSM.1001175B_160314_D6	0	0	0	0	0	0	0	0	0.99	0
Enterococcus_WAS_Enterococcus_durans_MSSM.1001136B_160425_F4	0	0	0	0	0	0	0	0	0.72	0
Enterococcus_WAS_Enterococcus_faecium_MSSM.1001136B_160425_C7	0	0.72	0	0	0	0	0	0	0	0
Enterococcus_WAS_Enterococcus_mundtii_MSSM.1001283B150225_161107_E12	0	0	0	0	0	0	0	0	0	0
Enterococcus_faecalis_MSSM.1001262B_160229_E1	0	0.8	0	0	0	0	0	0	0	0
Enterococcus_faecalis_MSSM.1001713B170131_170501_C7	0	0	0	0.93	0.9	0	0	0	0	0.59
Enterococcus_faecium_1001262st1_H1_h1001262B_191106	0	0.99	0	0	0	0	0	0	0	0
Enterococcus_faecium_MSSM.1001271_151109_G2	0	0	0	0	0	0	0	0	0	0
Enterococcus_faecium_MSSM.1001283B150225_161107_B9	0	0	0	0	0	0.74	0.65	0	0	0.65
Enterococcus_faecium_MSSM.1001713B170214_170313_C3	0	0	0	0	0.72	0	0	0	0	0
Enterococcus_faecium_WAS_Escherichia_coli_MSSM.1001271_151109_G9	0	0	0	0	0	0.72	0	0	0	0
Escherichia_coli_1001174st1_A8_1001174B_160307	0	0	0	0.63	0.63	0	0	0	0	0.95
Escherichia_coli_1001174st2_C11_1001174B_160307	0	0	0	0	0	0	0	0	0	0.99
Escherichia_coli_1001262st1_F12_h1001262B_191106	0	0.99	0	0	0	0	0	0	0	0
Escherichia_coli_1001262st2_B5_1001254J_160919	0	0.9	0	0.92	0	0	0	0	0.6	0
Escherichia_coli_MSSM.1001099B_141215_A12	0	0	0	0	0	0	0	0	0	0.99
Escherichia_coli_MSSM.1001136B_160425_D8	0	0	0	0.96	0	0	0.7	0	0	0
Escherichia_coli_MSSM.1001175B_160314_F3	0	0	0	0	0	0	0	0	0.8	0
Escherichia_coli_MSSM.1001175B_160314_F4	0	0	0	0	0	0	0	0	0.99	0
Escherichia_coli_MSSM.1001275B_160808_E2	0	0	0	0.99	0	0	0	0	0	0
Escherichia_coli_MSSM.1001283B150217_160131_A11	0	0	0	0.73	0	0.95	0	0	0	0.6
Escherichia_coli_MSSM.1001302B_160321_A12	0	0	0	0	0	0	0	0.99	0	0
Escherichia_coli_MSSM.1001713B170207_170306_A4	0	0	0	0	0.8	0	0	0	0	0
Escherichia_coli_WAS_MSSM.1001175B_160314_A2	0	0	0	0	0	0	0	0	0.99	0
Escherichia_coli_WAS_Weissella_confusa_MSSM.1001271_151109_H10	0	0	0	0	0	0	0	0	0	0.72
Eubacterium_WAS_Ruminococcus_torques_MSSM.1001302B_160321_D10	0	0	0.8	0.57	0.86	0.53	0	0.71	0.63	0.55
Eubacterium_eligens_WAS_Bifidobacterium_longum_MSSM.1001271_151109_F5	0	0	0.98	0	0	0	0	0	0.9	0
Eubacterium_rectale_1001174st1_E9_1001174B_160307	0	0	0	0	0	0	0	0	0	0.99
Eubacterium_rectale_MSSM.1001271B_150615_F12	0	0	0.99	0	0	0	0	0	0	0
Eubacterium_rectale_MSSM.1001283B150210_160208_G9	0	0	0	0	0	0.99	0	0	0	0
Eubacterium_siraeum_MSSM.1001136B_160425_C3	0	0	0	0	0	0	0.98	0	0	0.91
Eubacterium_siraeum_MSSM.1001271_151109_C8	0	0	0.96	0	0	0	0	0	0	0.93
Holdemania_filiformis_WAS_Holdemania_genus_MSSM.1001302B_160321_E10	0	0	0	0	0	0	0	0.99	0	0
Klebsiella_variicola_1001262st1_B7_1001262B_160229	0	0	0	0	0	0	0	0	0	0.99
Lachnospiraceae_WAS_Clostridium_orbiscindens_MSSM.1001136B_160425_D5	0.63	0	0	0.49	0	0.57	0.8	0.49	0.49	0.83
Lachnospiraceae_WAS_Clostridium_orbiscindens_MSSM.1001175B_160314_C9	0.52	0.59	0	0.59	0	0.84	0	0	0.89	0.52
Lachnospiraceae_WAS_Clostridium_orbiscindens_MSSM.1001302B_160321_A6	0	0	0	0.93	0.78	0.66	0	0	0	0.83
Lachnospiraceae_WAS_Clostridium_orbiscindens_MSSM.1001302B_160321_E11	0	0	0.9	0	0	0	0	0.97	0	0
Lachnospiraceae_WAS_Clostridium_orbiscindens_MSSM.1001302B_160321_F8	0	0	0	0	0	0	0	0.99	0	0
Lachnospiraceae_WAS_Flavonifractor_plautii_MSSM.1001713B170131_170501_H3	0	0	0	0.71	0.8	0	0	0.87	0.82	0.68
Lactobacillus_WAS_Lactobacillus_gasseri_MSSM.1001175B_160314_D8	0	0	0	0	0	0	0	0	0.99	0
Lactobacillus_casei_MSSM.1001099B_141215_B4	0	0	0	0	0	0	0	0	0	0
Lactobacillus_paracasei_MSSM.1001713B170131_170501_F11	0	0	0	0	0.76	0	0	0	0	0
Lactobacillus_ruminis_1001262st1_D2_1001262B_160229	0	0.99	0	0	0	0	0	0	0	0
Lactococcus_garvieae_1001262st1_H10_m1001262Bt1_191214	0	0.98	0	0	0	0	0	0	0	0.65
Leuconostoc_WAS_Leuconostoc_lactis_MSSM.1001262B_160229_C9	0	0.99	0	0	0	0	0	0	0	0
Odoribacter_laneus_WAS_MSSM.1001713B170131_170501_D6	0	0	0	0	0.99	0	0	0	0	0
Odoribacter_splanchnicus_MSSM.1001262B_160229_C6	0.83	0.82	0.64	0.64	0	0.65	0	0	0	0.74
Odoribacter_splanchnicus_WAS_Odoribacter_genus_MSSM.1001136B_160425_A5	0	0	0	0	0	0	0.99	0	0	0
Parabacteroides_WAS_Parabacteroides_distasonis_MSSM.1001275B_160808_C1	0	0	0	0.99	0	0	0	0	0	0
Parabacteroides_distasonis_1001174st1_D7_1001174B_160307	0	0	0	0	0	0	0	0	0	0.99
Parabacteroides_distasonis_MSSM.1001099B_141215_F9	0.99	0	0	0	0	0	0	0	0	0
Parabacteroides_distasonis_MSSM.1001262B_160229_B8	0	0.97	0.92	0	0	0	0	0	0	0
Parabacteroides_distasonis_MSSM.1001283B150217_160131_H2	0	0	0	0	0	0.99	0	0	0	0
Parabacteroides_distasonis_MSSM.1001302B_160321_D7	0	0	0	0	0	0	0	0.99	0	0
Parabacteroides_distasonis_MSSM.1001713B170221_170320_A5	0	0	0	0	0.99	0	0	0	0	0
Parabacteroides_johnsonii_1001174st1_D11_1001174B_160307	0	0	0	0	0	0	0	0	0	0.99
Parabacteroides_johnsonii_MSSM.1001275B_160808_A11	0	0	0	0.99	0	0	0	0	0	0
Parabacteroides_merdae_MSSM.1001283B150217_160131_E7	0	0	0	0	0	0.99	0	0	0	0
Parabacteroides_merdae_MSSM.1001713B170207_170306_F10	0	0	0	0	0.99	0	0	0	0	0
Parabacteroides_merdae_WAS_Blautia_producta_MSSM.1001302B_160321_F2	0	0	0	0	0	0	0	0.99	0	0
Parabacteroides_merdae_WAS_Parabacteroides_johnsonii_MSSM.1001136B_160425_B1	0	0	0	0	0	0	0.99	0	0	0
Parabacteroides_merdae_WAS_Parabacteroides_johnsonii_MSSM.1001175B_160314_A1	0	0	0	0	0	0	0	0	0.99	0
Parabacteroides_merdae_WAS_Parabacteroides_johnsonii_MSSM.1001262B_160229_F9	0	0.99	0	0	0	0	0	0	0	0
Raoultella_1001262sp1_1001262st1_H12_1001262B_160229	0	0.95	0	0.6	0	0	0	0	0.6	0.6
Roseburia_WAS_Anaerotruncus_colihominis_MSSM.1001271_151109_E4	0	0	0.99	0	0	0	0	0	0	0
Roseburia_WAS_Escherichia_coli_MSSM.1001175B_160314_E3	0	0	0	0	0	0	0	0	0.99	0
Ruminococcus_WAS_Blautia_genus_MSSM.1001302B_160321_A2	0	0	0	0	0	0	0	0.99	0	0
Ruminococcus_WAS_Blautia_genus_MSSM.1001713B170131_170501_E2	0.78	0.87	0	0	0.83	0.86	0	0	0	0
Ruminococcus_WAS_Blautia_species_MSSM.1001262B_160229_C12	0	0.99	0	0	0	0	0	0	0	0
Ruminococcus_WAS_MSSM.1001175B_160314_E1	0	0	0	0	0	0	0	0	0.99	0
Ruminococcus_WAS_MSSM.1001275B_160808_C10	0.85	0	0.75	0.89	0	0.66	0	0	0.72	0
Ruminococcus_WAS_MSSM.1001275B_160808_C4	0	0	0	0.99	0	0	0	0	0	0
Ruminococcus_WAS_Ruminococcus_obeum_MSSM.1001136B_160425_F6	0	0	0.85	0.83	0	0	0.98	0	0	0
Ruminococcus_WAS_Ruminococcus_obeum_MSSM.1001283B150225_161107_A6	0.88	0.84	0	0	0	0.94	0	0	0	0
Ruminococcus_albus_WAS_Enterococcus_faecium_MSSM.1001136B_160425_B10	0	0	0	0	0	0	0.99	0	0	0
Ruminococcus_bromii_MSSM.1001713B170207_170306_G10	0	0	0	0	0.99	0	0	0	0	0
Ruminococcus_gnavus_MSSM.1001302B_160321_G6	0	0	0	0	0	0	0	0.99	0	0
Ruminococcus_obeum_MSSM.1001275B_160808_F8	0	0	0	0.99	0	0	0	0.9	0	0
Ruminococcus_obeum_WAS_Blautia_genus_MSSM.1001136B_160425_D2	0	0	0	0	0	0	0.99	0	0	0
Ruminococcus_obeum_WAS_MSSM.1001271B_150615_E5	0.55	0.55	0.84	0.78	0.58	0	0.51	0	0	0.84
Ruminococcus_torques_MSSM.1001099B_141215_G7	0.82	0	0	0.78	0	0	0.65	0	0.89	0.73
Ruminococcus_torques_WAS_Ruminococcus_species_MSSM.1001713B170131_170501_C12	0	0	0	0	0.99	0	0	0	0	0
Streptococcus_1001283sp2_1001262st1_F11_1001254J_160919	0.43	0.86	0	0.61	0	0	0	0.54	0.76	0.79
Streptococcus_WAS_Streptococcus_oralis_MSSM.1001175B_160314_H6	0	0	0	0.84	0	0.64	0	0.81	0.92	0
Streptococcus_WAS_Streptococcus_parasanguinis_MSSM.1001283B150225_161107_H12	0	0	0	0	0	0.98	0	0	0.9	0
Streptococcus_WAS_Streptococcus_salivarius_MSSM.1001175B_160314_H3	0	0	0	0	0	0	0	0	0.99	0
Streptococcus_anginosus_MSSM.1001175B_160314_H11	0	0	0	0	0	0	0	0	0.84	0
Streptococcus_anginosus_MSSM.1001713B170131_170501_E6	0	0.61	0	0.8	0	0	0	0	0.75	0
Streptococcus_mutans_1001174st1_F7_1001174B_160307	0	0	0	0	0	0	0	0	0	0.72
Streptococcus_parasanguinis_1001262st1_D8_1001262B_160229	0	0.88	0	0	0	0	0	0.69	0.95	0
Streptococcus_parasanguinis_1001262st2_G8_1001262B_160229	0	0.94	0	0	0	0	0	0	0.94	0
Streptococcus_parasanguinis_MSSM.1001713B170131_170501_C10	0.4	0	0.4	0.4	0.63	0.54	0	0.76	0.79	0.63
Streptococcus_salivarius_MSSM.1001713B170131_170501_D3	0	0	0	0.9	0	0	0	0	0.98	0
Streptococcus_salivarius_MSSM.1001713B170207_170306_D10	0	0	0	0.68	0.82	0	0	0	0.95	0.63
Tissierella_praeacuta_1001174st1_F11_1001174B_160307	0	0	0	0	0	0	0	0	0	0
Turicibacter_sanguinis_1001174st1_H11_BSD3448080978_160613	0.61	0	0	0.82	0	0	0	0	0.61	0.61
Turicibacter_sanguinis_WAS_Turicibacter_genus_MSSM.1001283B150217_160131_H10	0	0	0	0.96	0.66	0	0	0	0	0
Turicibacter_sanguinis_WAS_Turicibacter_genus_MSSM.1001283B150225_161107_B8	0	0	0.58	0.94	0.58	0.73	0	0	0	0
Turicibacter_species_MSSM.1001262B_160229_D7	0.73	0.98	0	0	0	0	0	0	0	0
Veillonella_parvula_1001262st1_G9_1001262B_160229	0	0.94	0	0	0	0.74	0	0	0.81	0.82
Weissella_WAS_Bifidobacterium_pseudocatenulatum_MSSM.1001271_151109_G12	0	0	0.8	0.61	0	0	0	0	0.75	0
Weissella_WAS_Weissella_confusa_MSSM.1001271_151109_F1	0	0	0	0	0	0	0	0	0.77	0.97
Performance of Strainer on each strain and sample subsampled to 2.5M reads
strain	1001099B_150804_B6_s09	1001262B_150804_H3_s01	1001271B_150804_A4_s10	1001275B_GCCTATAC:CATTGAAC	1001713B170131_160324_G5_s01	1001283B150225_150804_H5_s07	1001136B_150804_C6_s02	1001302B_160324_D5_s03	1001175B_141222_H1_s04	1001174B_meta_CATACTTG:CATTGAAC
Alistipes_WAS_Alistipes_finegoldii_MSSM.1001713B170207_170306_H2	0	0	0	0	0.99	0	0	0	0	0
Alistipes_WAS_Alistipes_onderdonkii_MSSM.1001136B_160425_D4	0	0	0	0	0	0	0.99	0	0	0
Alistipes_WAS_Alistipes_onderdonkii_MSSM.1001285H_161024_H10	0	0	0	0	0	0.99	0	0	0	0
Alistipes_WAS_Alistipes_onderdonkii_MSSM.1001713B170207_170306_E5	0	0	0	0.92	0.96	0	0	0	0	0
Alistipes_WAS_Alistipes_shahii_MSSM.1001713B170131_170501_D7	0	0	0	0.89	0.81	0	0.96	0	0	0
Alistipes_onderdonkii_1001174st1_H5_1001174B_160307	0	0	0	0	0	0	0	0	0	0.99
Alistipes_onderdonkii_MSSM.1001262B_160229_H2	0	0.99	0	0	0	0	0	0	0	0
Alistipes_putredinis_MSSM.1001262B_160229_H8	0.69	0.89	0.65	0.84	0	0	0	0	0	0.81
Alistipes_shahii_1001174st1_H1_1001174B_160307	0	0	0.92	0	0	0	0	0	0	0.97
Alistipes_shahii_MSSM.1001275B_160808_A9	0	0	0	0.99	0	0	0	0	0	0
Anaerofustis_stercorihominis_MSSM.1001271B_150615_D3	0	0	0	0	0	0	0	0.99	0	0
Anaerotruncus_colihominis_MSSM.1001302B_160321_A9	0	0	0	0.89	0	0	0	0.98	0	0
Anaerotruncus_colihominis_WAS_Lachnospira_pectinoschiza_MSSM.1001271_151109_H4	0.73	0	0.66	0.55	0	0	0	0	0.55	0.73
Anaerotruncus_species_MSSM.1001713B170131_170501_D12	0.46	0	0.78	0.55	0.69	0.46	0.46	0	0.55	0.69
Bacteroides_WAS_Bacteroides_fragilis_MSSM.1001175B_160314_C3	0	0	0	0	0	0	0	0	0.99	0
Bacteroides_WAS_Bacteroides_ovatus_MSSM.1001136B_160425_E2	0	0	0	0	0	0	0.99	0	0	0
Bacteroides_WAS_Bacteroides_plebeius_MSSM.1001262B_160229_B1	0	0.99	0	0	0	0	0	0	0	0
Bacteroides_WAS_Bacteroides_uniformis_MSSM.1001175B_160314_C12	0	0	0	0.9	0	0	0	0	0.99	0
Bacteroides_WAS_Bacteroides_uniformis_MSSM.1001302B_160321_G4	0	0	0	0	0	0	0	0.99	0	0
Bacteroides_WAS_Bacteroides_vulgatus_MSSM.1001302B_160321_H5	0	0	0	0	0	0	0	0.99	0	0
Bacteroides_caccae_1001174st1_H4_1001174B_160307	0	0	0	0	0	0	0	0	0	0.99
Bacteroides_caccae_1001262st1_F4_1001262B_160229	0	0.94	0	0.89	0	0.83	0	0	0	0
Bacteroides_caccae_MSSM.1001136B_160425_A12	0	0	0	0	0	0	0.99	0	0	0
Bacteroides_cellulosilyticus_MSSM.1001283B150304_161114_B8	0	0	0	0	0	0.99	0	0	0	0
Bacteroides_cellulosilyticus_MSSM.1001713B170207_170306_F6	0.89	0	0	0	0.92	0	0	0	0	0.85
Bacteroides_cellulosilyticus_WAS_Bacteroides_intestinalis_MSSM.1001262B_160229_E2	0	0.99	0	0	0	0	0	0	0	0.9
Bacteroides_clarus_MSSM.1001275B_160808_B4	0	0	0	0.99	0	0	0	0	0	0
Bacteroides_dorei_WAS_Bacteroides_vulgatus_MSSM.1001099B_141215_G4	0.99	0	0	0	0	0	0	0	0	0
Bacteroides_dorei_WAS_Bacteroides_vulgatus_MSSM.1001275B_160808_H6	0	0	0	0.97	0	0	0	0.92	0	0
Bacteroides_dorei_WAS_Bacteroides_vulgatus_MSSM.1001302B_160321_F1	0.96	0	0	0	0	0	0	0.93	0	0
Bacteroides_eggerthii_WAS_Bacteroides_stercoris_MSSM.1001175B_160314_A7	0	0	0	0	0	0	0	0	0.99	0
Bacteroides_fragilis_1001262st1_G2_1001254J_160919	0	0.98	0	0	0	0	0	0	0	0.69
Bacteroides_fragilis_MSSM.1001099B_141215_C6	0.99	0	0	0	0	0	0	0	0	0
Bacteroides_fragilis_MSSM.1001136B_160425_F11	0	0	0	0	0	0	0.99	0	0	0
Bacteroides_fragilis_WAS_Anaerofustis_stercorihominis_MSSM.1001271_151109_A3	0	0	0.99	0	0	0	0	0	0	0
Bacteroides_intestinalis_MSSM.1001175B_160314_A4	0	0	0	0	0	0	0	0	0.99	0
Bacteroides_intestinalis_MSSM.1001275B_160808_E4	0	0	0	0.99	0	0	0	0	0	0
Bacteroides_massiliensis_1001174st1_B6_1001174B_160307	0	0	0	0	0	0	0	0	0	0.99
Bacteroides_massiliensis_MSSM.1001275B_160808_C5	0	0	0	0.99	0	0	0	0	0	0
Bacteroides_massiliensis_MSSM.1001302B_160321_B5	0	0	0	0	0	0	0	0.99	0	0
Bacteroides_massiliensis_MSSM.1001713B170131_170501_D10	0	0	0	0	0.99	0	0	0	0	0
Bacteroides_ovatus_1001262st2_E2_h1001262B_191106	0	0.93	0	0	0	0	0.79	0	0	0.93
Bacteroides_ovatus_MSSM.1001099B_141215_E5	0.99	0	0	0	0	0	0	0	0	0
Bacteroides_ovatus_MSSM.1001136B_160425_E5	0	0	0	0	0	0	0.99	0	0	0
Bacteroides_ovatus_MSSM.1001175B_160314_D1	0	0	0.92	0	0	0	0	0	0.97	0
Bacteroides_ovatus_MSSM.1001262B_160229_F6	0	0.99	0	0	0	0	0	0	0	0
Bacteroides_ovatus_MSSM.1001270H_150608_A4	0	0	0.97	0	0	0	0	0	0.91	0
Bacteroides_ovatus_MSSM.1001275B_160808_G1	0	0	0	0.99	0	0	0	0	0	0
Bacteroides_ovatus_MSSM.1001275B_160808_G11	0.93	0	0	0.86	0	0.81	0.73	0	0	0
Bacteroides_ovatus_MSSM.1001283B150225_161107_D3	0.92	0	0	0	0	0.97	0	0	0	0
Bacteroides_ovatus_MSSM.1001302B_160321_D4	0	0	0	0	0	0	0	0.99	0	0
Bacteroides_ovatus_MSSM.1001311H_170123_H2	0	0	0	0	0	0.99	0	0.9	0	0
Bacteroides_ovatus_MSSM.1001713B170214_170313_E4	0.95	0	0	0.78	0.77	0.83	0	0	0	0
Bacteroides_salyersiae_MSSM.1001136B_160425_A10	0	0	0	0	0	0	0.99	0	0	0
Bacteroides_stercoris_MSSM.1001136B_160425_B8	0	0	0	0	0	0	0.99	0	0	0
Bacteroides_stercoris_MSSM.1001283B150225_161107_F2	0	0	0	0	0	0.99	0	0	0	0
Bacteroides_thetaiotaomicron_1001174st1_H2_1001174B_160307	0	0	0	0	0	0	0	0	0	0.99
Bacteroides_thetaiotaomicron_1001262st1_B10_1001262B_160229	0	0.99	0	0	0	0	0	0	0	0
Bacteroides_thetaiotaomicron_MSSM.1001099B_141215_D1	0.99	0	0	0	0	0	0	0	0	0
Bacteroides_thetaiotaomicron_MSSM.1001136B_160425_C5	0	0	0	0	0	0	0.99	0	0	0
Bacteroides_thetaiotaomicron_MSSM.1001175B_160314_E5	0	0	0	0	0	0	0	0	0.99	0
Bacteroides_thetaiotaomicron_MSSM.1001275B_160808_C9	0	0	0	0.99	0	0	0	0	0	0
Bacteroides_thetaiotaomicron_MSSM.1001283B150225_161107_F10	0	0	0	0	0	0.99	0	0	0	0
Bacteroides_thetaiotaomicron_MSSM.1001302B_160321_B7	0	0	0	0	0	0	0	0.99	0	0
Bacteroides_thetaiotaomicron_MSSM.1001713B170214_170313_B4	0	0	0.99	0	0.9	0	0	0	0	0
Bacteroides_thetaiotaomicron_WAS_Bacteroides_faecis_MSSM.1001713B170221_170320_G3	0	0	0	0	0.99	0	0	0	0	0
Bacteroides_uniformis_1001174st1_H8_1001174B_160307	0	0	0	0.83	0	0	0	0	0.86	0.97
Bacteroides_uniformis_1001262st1_E11_1001254J_160919	0	0.99	0	0	0	0	0	0	0	0
Bacteroides_uniformis_1001262st2_A1_m1001262Bt0_191120	0	0.88	0	0.91	0.59	0	0	0.65	0	0
Bacteroides_uniformis_MSSM.1001136B_160425_A4	0	0	0	0	0	0	0.99	0	0	0
Bacteroides_uniformis_MSSM.1001136B_160425_G7	0	0	0	0	0	0	0.99	0	0	0
Bacteroides_uniformis_MSSM.1001271B_150615_A10	0	0	0.99	0	0	0	0	0	0	0
Bacteroides_uniformis_MSSM.1001275B_160808_C2	0	0	0	0.99	0	0	0	0	0	0
Bacteroides_uniformis_MSSM.1001283B150209_150212_D7	0	0	0	0	0	0.99	0	0	0	0
Bacteroides_uniformis_MSSM.1001713B170214_170313_D4	0	0	0	0	0.99	0	0	0	0	0
Bacteroides_vulgatus_1001174st1_D12_1001174B_160307	0	0	0	0	0	0	0	0	0	0.99
Bacteroides_vulgatus_1001174st1_D2_1001174B_160307	0	0	0	0	0	0	0	0	0	0.99
Bacteroides_vulgatus_MSSM.1001175B_160314_C6	0	0	0	0	0	0	0	0	0.99	0
Bacteroides_vulgatus_MSSM.1001262B_160229_F12	0	0.99	0	0	0	0	0	0	0	0
Bacteroides_vulgatus_MSSM.1001270H_150608_A12	0	0	0.99	0	0	0	0	0	0	0
Bacteroides_vulgatus_MSSM.1001275B_160808_F10	0	0	0	0.99	0	0	0	0	0	0
Bacteroides_vulgatus_MSSM.1001283B150304_161114_D8	0	0	0	0	0	0.99	0	0	0	0
Bacteroides_vulgatus_MSSM.1001302B_160321_C6	0	0	0	0	0	0	0	0.99	0	0
Bacteroides_vulgatus_MSSM.1001713B170207_170306_C1	0	0	0	0	0.99	0	0	0	0	0
Bacteroides_vulgatus_NA_A1_m1001262Bt1_191214	0	0.94	0.79	0.79	0	0	0	0.8	0	0
Bacteroides_vulgatus_NA_F7_h1001262B_191106	0	0.99	0	0	0	0	0	0	0	0
Bacteroides_vulgatus_NA_G4_h1001262B_191106	0	0.5	0.64	0.81	0.5	0.44	0.86	0.74	0	0
Bacteroides_xylanisolvens_1001174st1_F3_1001174B_160307	0	0	0	0	0	0	0	0	0	0.99
Bacteroides_xylanisolvens_WAS_Bacteroides_ovatus_MSSM.1001271_151109_B2	0	0	0.99	0	0	0	0	0	0	0
Barnesiella_genus_MSSM.1001302B_160321_H4	0	0	0	0	0	0	0	0.99	0	0
Barnesiella_intestinihominis_WAS_MSSM.1001283B150304_161114_D1	0	0	0	0	0	0.99	0	0	0	0
Bifidobacterium_adolescentis_1001262st1_A5_h1001262B_191106	0	0.99	0	0	0	0	0	0	0	0
Bifidobacterium_adolescentis_MSSM.1001099B_141215_F6	0.99	0	0	0	0	0	0	0	0	0
Bifidobacterium_adolescentis_MSSM.1001136B_160425_F9	0	0	0	0	0	0	0.99	0	0	0
Bifidobacterium_adolescentis_MSSM.1001262B_160229_E11	0	0.99	0	0	0	0	0	0	0	0
Bifidobacterium_adolescentis_MSSM.1001271B_150615_A4	0	0	0.99	0	0	0	0	0	0	0
Bifidobacterium_adolescentis_MSSM.1001275B_160808_D1	0	0	0	0.99	0	0	0	0	0	0
Bifidobacterium_adolescentis_MSSM.1001283B150304_161114_G1	0	0	0	0	0	0.99	0	0	0	0
Bifidobacterium_animalis_MSSM.1001713B170131_170501_H10	0	0	0	0	0.8	0	0	0.93	0	0
Bifidobacterium_bifidum_MSSM.1001136B_160425_F1	0	0	0	0	0	0.76	0.98	0	0	0
Bifidobacterium_bifidum_MSSM.1001271_151109_F2	0	0	0.99	0	0	0	0	0	0	0
Bifidobacterium_bifidum_MSSM.1001283B150225_161107_H11	0	0	0	0	0	0.99	0	0	0	0
Bifidobacterium_catenulatum_MSSM.1001271_151109_H7	0	0	0.99	0	0	0	0	0	0	0
Bifidobacterium_longum_1001174st1_C3_1001174B_160307	0	0	0	0	0	0	0	0	0	0.99
Bifidobacterium_longum_MSSM.1001099B_141215_H2	0.79	0	0	0.83	0	0	0	0.93	0	0.75
Bifidobacterium_longum_MSSM.1001136B_160425_B5	0	0	0	0.99	0	0	0	0	0	0
Bifidobacterium_longum_MSSM.1001175B_160314_B2	0	0	0	0	0	0	0	0	0.99	0
Bifidobacterium_longum_MSSM.1001262B_160229_E5	0	0.93	0	0.95	0	0	0	0	0	0
Bifidobacterium_longum_MSSM.1001271B_150615_B4	0	0	0.99	0	0	0	0	0	0	0
Bifidobacterium_longum_MSSM.1001275B_160808_A8	0	0	0	0.99	0	0	0	0	0	0
Bifidobacterium_longum_MSSM.1001275B_160808_B3	0	0	0	0.99	0	0	0	0	0	0
Bifidobacterium_longum_MSSM.1001283B150225_161107_D10	0	0	0	0.86	0	0.96	0	0	0	0.84
Bifidobacterium_longum_MSSM.1001283B150225_161107_F12	0	0	0	0.91	0	0.97	0	0	0	0
Bifidobacterium_longum_MSSM.1001302B_160321_G1	0	0	0	0	0	0	0	0.99	0	0
Bifidobacterium_longum_MSSM.1001713B170214_170313_H7	0	0	0	0.97	0.84	0	0	0	0	0.83
Bifidobacterium_longum_ssp_longum_MSSM.1001099B_141215_C11	0.99	0	0	0.9	0	0	0	0	0	0
Bifidobacterium_pseudocatenulatum_MSSM.1001262B_160229_B11	0	0.99	0	0	0	0	0	0	0	0
Bifidobacterium_pseudocatenulatum_MSSM.1001275B_160808_D7	0	0	0	0.99	0	0	0	0	0	0
Bifidobacterium_pseudocatenulatum_MSSM.1001285H_161024_F4	0	0	0	0	0	0.99	0	0	0	0
Bifidobacterium_pseudocatenulatum_MSSM.1001287H_170206_E3	0	0	0	0	0	0.99	0	0	0	0
Bifidobacterium_pseudocatenulatum_WAS_Bifidobacterium_catenulatum_MSSM.1001099B_141215_G10	0.79	0	0.67	0	0	0	0	0	0	0
Blautia_species_MSSM.1001713B170207_170306_G12	0	0	0	0	0.99	0	0	0	0	0
Blautia_wexlerae_1001174st1_G4_1001174B_160307	0	0	0	0	0	0	0	0	0	0.99
Butyricicoccus_genus_MSSM.1001099B_141215_D10	0.98	0	0	0	0	0	0	0	0	0.91
Citrobacter_WAS_MSSM.1001302B_160321_F11	0	0	0	0	0	0	0	0.99	0	0
Citrobacter_freundii_MSSM.1001302B_160321_C4	0	0	0	0	0	0	0	0.99	0	0
Clostridium_WAS_Bacteroides_uniformis_MSSM.1001275B_160808_H2	0	0	0	0	0	0	0	0	0	0
Clostridium_WAS_Clostridium_clostridioforme_ENR_0420_ENR_MSSM.1001283B150225_161107_B6	0	0.57	0	0.85	0.47	0.88	0	0	0.64	0.47
Clostridium_WAS_Clostridium_clostridioforme_MSSM.1001271B_150615_H5	0	0	0.98	0	0	0	0	0	0	0.9
Clostridium_WAS_Clostridium_disporicum_MSSM.1001713B170131_170501_D2	0	0.88	0	0.87	0.73	0	0.54	0	0	0
Clostridium_WAS_Clostridium_genus_MSSM.1001283B150225_161107_D12	0.46	0.86	0	0.87	0.46	0.56	0.69	0	0	0
Clostridium_WAS_Clostridium_hathewayi_MSSM.1001175B_160314_A10	0	0	0	0	0	0	0	0.72	0.98	0
Clostridium_WAS_Clostridium_leptum_MSSM.1001283B150225_161107_C12	0	0	0.72	0	0	0.88	0	0.83	0.89	0
Clostridium_WAS_Clostridium_paraputrificum_MSSM.1001302B_160321_B11	0	0	0	0	0	0	0	0.99	0	0
Clostridium_WAS_Clostridium_sp_MSSM.1001713B170131_170501_F1	0	0.55	0	0.55	0.55	0.88	0	0.78	0	0
Clostridium_WAS_Clostridium_species_MSSM.1001275B_160808_G2	0	0	0	0.99	0	0.72	0	0	0	0
Clostridium_WAS_Clostridium_tertium_MSSM.1001275B_160808_H3	0	0	0	0	0	0	0	0	0	0
Clostridium_WAS_Enterococcus_faecium_MSSM.1001271_151109_D9	0	0	0	0	0	0	0	0	0	0
Clostridium_WAS_MSSM.1001302B_160321_C8	0.53	0	0.65	0.84	0	0.54	0.54	0.83	0	0.72
Clostridium_WAS_Peptostreptococcaceae_species_MSSM.1001713B170131_170501_G6	0	0	0	0	0	0	0	0	0	0
Clostridium_WAS_Roseburia_faecis_MSSM.1001271_151109_B4	0	0.93	0	0.92	0	0.62	0	0	0	0
Clostridium_bartlettii_MSSM.1001283B150225_161107_B10	0	0	0	0.93	0	0.91	0	0	0.82	0
Clostridium_bolteae_WAS_MSSM.1001302B_160321_D9	0	0	0	0	0	0	0	0.99	0	0
Clostridium_celatum_1001262st1_G2_1001262B_160229	0	0.98	0	0	0	0.89	0	0	0	0
Clostridium_clostridioforme_MSSM.1001175B_160314_C5	0.78	0	0	0.55	0	0	0.55	0.78	0.92	0
Clostridium_genus_MSSM.1001099B_141215_E2	0.99	0	0	0	0	0	0	0	0	0
Clostridium_paraputrificum_MSSM.1001275B_160808_A4	0	0	0	0	0	0	0	0	0	0.72
Clostridium_perfringens_1001174st1_E5_1001174B_160307	0	0	0	0	0	0	0	0	0	0
Clostridium_perfringens_MSSM.1001175B_160314_F9	0	0	0	0.72	0	0	0	0	0	0
Clostridium_perfringens_MSSM.1001283B150225_161107_A12	0	0	0	0	0	0.72	0	0	0	0
Clostridium_ramosum_MSSM.1001302B_160321_G9	0	0	0	0	0	0	0	0.97	0.69	0
Clostridium_symbiosum_MSSM.1001302B_160321_E8	0	0	0	0	0	0	0	0.99	0	0
Collinsella_aerofaciens_1001174st1_E7_1001174B_160307	0	0	0	0	0	0	0	0	0	0.99
Collinsella_aerofaciens_1001174st2_H7_1001174B_160307	0	0	0	0	0	0	0	0	0	0.99
Collinsella_aerofaciens_1001262st1_E3_1001262B_160229	0	0.99	0	0	0	0	0	0	0	0
Collinsella_aerofaciens_1001262st2_G5_1001262B_160229	0	0.99	0	0	0	0	0	0	0	0
Collinsella_aerofaciens_MSSM.1001099B_141215_A1	0.99	0	0	0	0	0	0	0	0	0
Collinsella_aerofaciens_MSSM.1001136B_160425_H1	0	0	0	0	0	0	0.99	0	0	0
Collinsella_aerofaciens_MSSM.1001270H_150608_H11	0	0	0.99	0	0	0	0	0	0	0
Collinsella_aerofaciens_MSSM.1001275B_160808_H7	0	0	0	0.99	0	0	0	0	0	0
Collinsella_aerofaciens_MSSM.1001713B170131_170501_H8	0	0	0	0	0.99	0	0	0	0	0
Coprobacillus_WAS_Coprobacillus_cateniformis_MSSM.1001302B_160321_H8	0	0	0	0	0	0	0	0.99	0	0
Coprococcus_comes_WAS_MSSM.1001271_151109_E1	0	0	0.99	0	0	0	0	0	0	0
Coprococcus_comes_WAS_MSSM.1001283B150225_161107_A5	0	0	0	0	0	0.99	0	0	0	0.9
Coprococcus_comes_WAS_Ruminococcus_species_MSSM.1001713B170207_170306_A5	0	0.83	0	0	0.97	0	0	0	0	0.84
Dorea_longicaten_WAS_Dorea_formicigenerans_MSSM.1001136B_160425_G1	0	0	0.83	0	0	0	0.93	0	0	0.91
Dorea_longicatena_WAS_Dorea_formicigenerans_MSSM.1001262B_160229_G10	0	0.97	0	0	0	0	0	0	0	0.92
Dorea_longicatena_WAS_Dorea_formicigenerans_MSSM.1001271_151109_G10	0.6	0	0.88	0.62	0.65	0.71	0	0	0	0.85
Dorea_longicatena_WAS_MSSM.1001175B_160314_H1	0	0	0	0	0	0	0	0	0.99	0
Eggerthella_WAS_Eggerthella_lenta_MSSM.1001302B_160321_A1	0	0	0	0	0	0	0	0.99	0	0
Eggerthella_lenta_MSSM.1001136B_160425_H2	0	0	0.52	0.52	0	0.59	0	0.9	0.65	0.77
Enterococcus_WAS_Enterococcus_avium_MSSM.1001175B_160314_D6	0	0	0	0	0	0	0	0	0.84	0
Enterococcus_WAS_Enterococcus_durans_MSSM.1001136B_160425_F4	0	0	0	0	0	0	0	0	0.72	0
Enterococcus_WAS_Enterococcus_faecium_MSSM.1001136B_160425_C7	0	0	0	0	0	0	0	0	0	0
Enterococcus_WAS_Enterococcus_mundtii_MSSM.1001283B150225_161107_E12	0	0	0	0	0	0	0	0	0	0
Enterococcus_faecalis_MSSM.1001262B_160229_E1	0	0	0	0	0	0	0	0	0	0
Enterococcus_faecalis_MSSM.1001713B170131_170501_C7	0	0	0	0.75	0.92	0	0	0	0	0.61
Enterococcus_faecium_1001262st1_H1_h1001262B_191106	0	0.99	0	0	0	0	0	0	0	0
Enterococcus_faecium_MSSM.1001271_151109_G2	0	0	0	0	0	0	0	0	0	0
Enterococcus_faecium_MSSM.1001283B150225_161107_B9	0	0	0	0	0	0.79	0.64	0	0	0.64
Enterococcus_faecium_MSSM.1001713B170214_170313_C3	0	0	0	0	0.72	0	0	0	0	0
Enterococcus_faecium_WAS_Escherichia_coli_MSSM.1001271_151109_G9	0	0.67	0	0	0	0.79	0	0	0	0
Escherichia_coli_1001174st1_A8_1001174B_160307	0	0	0	0	0.67	0	0	0	0	0.79
Escherichia_coli_1001174st2_C11_1001174B_160307	0	0	0	0	0	0	0	0	0	0.99
Escherichia_coli_1001262st1_F12_h1001262B_191106	0	0.99	0	0	0	0	0	0	0	0
Escherichia_coli_1001262st2_B5_1001254J_160919	0	0.76	0	0.81	0	0	0	0	0	0
Escherichia_coli_MSSM.1001099B_141215_A12	0	0	0	0	0	0	0	0	0	0.99
Escherichia_coli_MSSM.1001136B_160425_D8	0	0	0	0.97	0	0	0.65	0	0	0
Escherichia_coli_MSSM.1001175B_160314_F3	0	0	0	0	0	0	0	0	0.76	0
Escherichia_coli_MSSM.1001175B_160314_F4	0	0	0	0	0	0	0	0	0.99	0
Escherichia_coli_MSSM.1001275B_160808_E2	0	0	0	0.99	0	0	0	0	0	0
Escherichia_coli_MSSM.1001283B150217_160131_A11	0	0	0	0.73	0	0.73	0	0	0	0
Escherichia_coli_MSSM.1001302B_160321_A12	0	0	0.65	0	0	0	0	0.97	0	0
Escherichia_coli_MSSM.1001713B170207_170306_A4	0	0	0	0	0.74	0	0.65	0	0	0.65
Escherichia_coli_WAS_MSSM.1001175B_160314_A2	0	0	0	0	0	0	0	0	0.84	0
Escherichia_coli_WAS_Weissella_confusa_MSSM.1001271_151109_H10	0	0	0	0	0	0	0	0	0	0.72
Eubacterium_WAS_Ruminococcus_torques_MSSM.1001302B_160321_D10	0	0	0.85	0	0.9	0	0	0.82	0.74	0
Eubacterium_eligens_WAS_Bifidobacterium_longum_MSSM.1001271_151109_F5	0	0	0.98	0	0	0	0	0	0.91	0
Eubacterium_rectale_1001174st1_E9_1001174B_160307	0	0	0	0	0	0	0	0	0	0.99
Eubacterium_rectale_MSSM.1001271B_150615_F12	0	0	0.99	0	0	0	0	0	0	0
Eubacterium_rectale_MSSM.1001283B150210_160208_G9	0	0	0	0	0	0.99	0	0	0	0
Eubacterium_siraeum_MSSM.1001136B_160425_C3	0	0	0	0	0	0	0.97	0	0	0.91
Eubacterium_siraeum_MSSM.1001271_151109_C8	0	0	0.96	0	0	0	0	0	0	0.93
Holdemania_filiformis_WAS_Holdemania_genus_MSSM.1001302B_160321_E10	0	0	0	0	0	0	0	0.99	0	0
Klebsiella_variicola_1001262st1_B7_1001262B_160229	0	0	0	0	0	0	0	0	0	0.99
Lachnospiraceae_WAS_Clostridium_orbiscindens_MSSM.1001136B_160425_D5	0.59	0	0.45	0.45	0	0.59	0.59	0.45	0.45	0.89
Lachnospiraceae_WAS_Clostridium_orbiscindens_MSSM.1001175B_160314_C9	0.5	0	0	0.63	0.5	0.87	0.5	0	0.5	0.63
Lachnospiraceae_WAS_Clostridium_orbiscindens_MSSM.1001302B_160321_A6	0	0	0.57	0.9	0.81	0	0	0	0.57	0.64
Lachnospiraceae_WAS_Clostridium_orbiscindens_MSSM.1001302B_160321_E11	0.63	0	0.63	0.63	0	0	0	0.93	0.53	0
Lachnospiraceae_WAS_Clostridium_orbiscindens_MSSM.1001302B_160321_F8	0	0	0	0	0	0	0	0.99	0	0
Lachnospiraceae_WAS_Flavonifractor_plautii_MSSM.1001713B170131_170501_H3	0	0	0	0.71	0.74	0	0	0.9	0.84	0.69
Lactobacillus_WAS_Lactobacillus_gasseri_MSSM.1001175B_160314_D8	0	0	0	0	0	0	0	0	0.99	0
Lactobacillus_casei_MSSM.1001099B_141215_B4	0	0	0	0	0	0	0	0	0	0
Lactobacillus_paracasei_MSSM.1001713B170131_170501_F11	0	0	0	0	0.8	0	0	0	0	0
Lactobacillus_ruminis_1001262st1_D2_1001262B_160229	0	0.99	0	0	0	0	0	0	0	0
Lactococcus_garvieae_1001262st1_H10_m1001262Bt1_191214	0	0.79	0	0	0	0	0	0	0	0.67
Leuconostoc_WAS_Leuconostoc_lactis_MSSM.1001262B_160229_C9	0	0.95	0.64	0	0	0.64	0	0	0	0
Odoribacter_laneus_WAS_MSSM.1001713B170131_170501_D6	0	0	0	0	0.99	0	0	0	0	0
Odoribacter_splanchnicus_MSSM.1001262B_160229_C6	0.85	0.82	0.71	0	0	0.71	0	0	0	0.79
Odoribacter_splanchnicus_WAS_Odoribacter_genus_MSSM.1001136B_160425_A5	0	0	0	0	0	0	0.99	0	0	0
Parabacteroides_WAS_Parabacteroides_distasonis_MSSM.1001275B_160808_C1	0	0	0	0.99	0	0	0	0	0	0
Parabacteroides_distasonis_1001174st1_D7_1001174B_160307	0	0	0	0	0	0	0	0	0	0.99
Parabacteroides_distasonis_MSSM.1001099B_141215_F9	0.99	0	0	0	0	0	0	0	0	0
Parabacteroides_distasonis_MSSM.1001262B_160229_B8	0	0.95	0.89	0	0	0	0	0	0	0.81
Parabacteroides_distasonis_MSSM.1001283B150217_160131_H2	0	0	0	0	0	0.99	0	0	0	0
Parabacteroides_distasonis_MSSM.1001302B_160321_D7	0	0	0	0	0	0	0	0.99	0	0
Parabacteroides_distasonis_MSSM.1001713B170221_170320_A5	0	0	0	0	0.99	0	0	0	0	0
Parabacteroides_johnsonii_1001174st1_D11_1001174B_160307	0	0	0	0	0	0	0	0	0	0.99
Parabacteroides_johnsonii_MSSM.1001275B_160808_A11	0	0	0	0.99	0	0	0	0	0	0
Parabacteroides_merdae_MSSM.1001283B150217_160131_E7	0	0	0	0	0	0.99	0	0	0	0
Parabacteroides_merdae_MSSM.1001713B170207_170306_F10	0	0	0	0	0.99	0	0	0	0	0
Parabacteroides_merdae_WAS_Blautia_producta_MSSM.1001302B_160321_F2	0	0	0	0	0	0	0	0.99	0	0
Parabacteroides_merdae_WAS_Parabacteroides_johnsonii_MSSM.1001136B_160425_B1	0	0	0	0	0	0	0.99	0	0	0
Parabacteroides_merdae_WAS_Parabacteroides_johnsonii_MSSM.1001175B_160314_A1	0	0	0	0	0	0	0	0	0.99	0
Parabacteroides_merdae_WAS_Parabacteroides_johnsonii_MSSM.1001262B_160229_F9	0	0.99	0.89	0	0	0	0	0	0	0
Raoultella_1001262sp1_1001262st1_H12_1001262B_160229	0	0.95	0	0.64	0	0	0	0	0	0.64
Roseburia_WAS_Anaerotruncus_colihominis_MSSM.1001271_151109_E4	0	0	0.99	0	0	0	0	0	0	0
Roseburia_WAS_Escherichia_coli_MSSM.1001175B_160314_E3	0	0	0	0	0	0	0	0	0.99	0
Ruminococcus_WAS_Blautia_genus_MSSM.1001302B_160321_A2	0	0	0	0	0	0	0	0.99	0	0
Ruminococcus_WAS_Blautia_genus_MSSM.1001713B170131_170501_E2	0.77	0.86	0	0	0.83	0.87	0	0	0	0
Ruminococcus_WAS_Blautia_species_MSSM.1001262B_160229_C12	0	0.99	0	0	0	0	0	0	0	0
Ruminococcus_WAS_MSSM.1001175B_160314_E1	0	0	0	0	0	0	0	0	0.99	0
Ruminococcus_WAS_MSSM.1001275B_160808_C10	0.81	0	0.75	0.88	0	0.64	0	0	0.79	0
Ruminococcus_WAS_MSSM.1001275B_160808_C4	0	0	0	0.99	0	0	0	0	0	0
Ruminococcus_WAS_Ruminococcus_obeum_MSSM.1001136B_160425_F6	0	0	0.9	0	0	0	0.99	0	0	0
Ruminococcus_WAS_Ruminococcus_obeum_MSSM.1001283B150225_161107_A6	0.87	0.84	0	0	0	0.95	0	0	0	0
Ruminococcus_albus_WAS_Enterococcus_faecium_MSSM.1001136B_160425_B10	0	0	0	0	0	0	0.99	0	0	0
Ruminococcus_bromii_MSSM.1001713B170207_170306_G10	0	0	0	0.9	0.99	0	0	0	0	0
Ruminococcus_gnavus_MSSM.1001302B_160321_G6	0	0	0	0	0	0	0	0.99	0	0
Ruminococcus_obeum_MSSM.1001275B_160808_F8	0	0	0	0.98	0	0	0	0.91	0	0
Ruminococcus_obeum_WAS_Blautia_genus_MSSM.1001136B_160425_D2	0	0	0	0	0	0.9	0.99	0	0	0
Ruminococcus_obeum_WAS_MSSM.1001271B_150615_E5	0.61	0.62	0.86	0.81	0.57	0	0	0	0	0.85
Ruminococcus_torques_MSSM.1001099B_141215_G7	0.78	0.5	0	0.67	0	0.5	0.5	0	0.87	0.64
Ruminococcus_torques_WAS_Ruminococcus_species_MSSM.1001713B170131_170501_C12	0	0	0	0.9	0.99	0	0	0	0	0
Streptococcus_1001283sp2_1001262st1_F11_1001254J_160919	0	0.84	0	0.51	0	0	0	0.68	0.68	0.68
Streptococcus_WAS_Streptococcus_oralis_MSSM.1001175B_160314_H6	0	0	0	0.85	0	0	0	0.85	0.93	0
Streptococcus_WAS_Streptococcus_parasanguinis_MSSM.1001283B150225_161107_H12	0	0	0	0	0	0.99	0	0.89	0	0
Streptococcus_WAS_Streptococcus_salivarius_MSSM.1001175B_160314_H3	0	0	0	0	0	0	0	0	0.99	0
Streptococcus_anginosus_MSSM.1001175B_160314_H11	0	0	0	0	0	0	0	0	0.99	0
Streptococcus_anginosus_MSSM.1001713B170131_170501_E6	0	0	0	0.73	0	0	0	0	0.73	0
Streptococcus_mutans_1001174st1_F7_1001174B_160307	0	0	0	0	0	0	0	0	0	0
Streptococcus_parasanguinis_1001262st1_D8_1001262B_160229	0	0.88	0	0	0	0	0	0.67	0.96	0
Streptococcus_parasanguinis_1001262st2_G8_1001262B_160229	0	0.94	0	0	0	0	0	0	0.94	0
Streptococcus_parasanguinis_MSSM.1001713B170131_170501_C10	0.58	0	0	0	0.58	0.7	0	0.58	0.58	0.58
Streptococcus_salivarius_MSSM.1001713B170131_170501_D3	0	0	0	0.76	0	0	0	0	0.99	0
Streptococcus_salivarius_MSSM.1001713B170207_170306_D10	0	0	0	0	0	0	0	0	0.99	0
Tissierella_praeacuta_1001174st1_F11_1001174B_160307	0	0	0	0	0	0	0	0	0	0
Turicibacter_sanguinis_1001174st1_H11_BSD3448080978_160613	0.65	0	0	0.65	0	0	0	0	0.65	0.65
Turicibacter_sanguinis_WAS_Turicibacter_genus_MSSM.1001283B150217_160131_H10	0	0	0	0.76	0	0	0	0	0	0
Turicibacter_sanguinis_WAS_Turicibacter_genus_MSSM.1001283B150225_161107_B8	0	0	0.64	0.95	0	0.64	0	0	0	0
Turicibacter_species_MSSM.1001262B_160229_D7	0.7	0.96	0	0	0	0	0	0	0	0
Veillonella_parvula_1001262st1_G9_1001262B_160229	0	0.93	0	0	0	0.6	0	0	0.84	0.81
Weissella_WAS_Bifidobacterium_pseudocatenulatum_MSSM.1001271_151109_G12	0	0	0.65	0.65	0	0	0	0	0.74	0
Weissella_WAS_Weissella_confusa_MSSM.1001271_151109_F1	0.56	0.56	0.56	0	0	0	0	0	0.73	0.9
Performance of Strainer on each strain and sample subsampled to 1M reads
strain	1001099B_150804_B6_s09	1001262B_150804_H3_s01	1001271B_150804_A4_s10	1001275B_GCCTATAC:CATTGAAC	1001713B170131_160324_G5_s01	1001283B150225_150804_H5_s07	1001136B_150804_C6_s02	1001302B_160324_D5_s03	1001175B_141222_H1_s04	1001174B_meta_CATACTTG:CATTGAAC
Alistipes_WAS_Alistipes_finegoldii_MSSM.1001713B170207_170306_H2	0	0	0	0	0.99	0	0	0	0	0
Alistipes_WAS_Alistipes_onderdonkii_MSSM.1001136B_160425_D4	0	0	0	0	0	0	0.99	0	0	0
Alistipes_WAS_Alistipes_onderdonkii_MSSM.1001285H_161024_H10	0	0	0	0	0	0.99	0	0	0	0
Alistipes_WAS_Alistipes_onderdonkii_MSSM.1001713B170207_170306_E5	0	0	0	0.91	0.97	0	0	0	0	0
Alistipes_WAS_Alistipes_shahii_MSSM.1001713B170131_170501_D7	0	0	0	0.85	0.75	0	0.95	0	0.76	0
Alistipes_onderdonkii_1001174st1_H5_1001174B_160307	0	0	0.83	0.84	0	0	0	0	0	0.98
Alistipes_onderdonkii_MSSM.1001262B_160229_H2	0	0.99	0	0	0	0	0	0	0	0
Alistipes_putredinis_MSSM.1001262B_160229_H8	0.67	0.84	0	0.85	0.67	0	0	0	0	0.83
Alistipes_shahii_1001174st1_H1_1001174B_160307	0	0	0.91	0	0	0	0	0	0	0.98
Alistipes_shahii_MSSM.1001275B_160808_A9	0	0	0	0.99	0	0	0	0	0	0
Anaerofustis_stercorihominis_MSSM.1001271B_150615_D3	0	0	0	0	0	0	0	0.99	0	0
Anaerotruncus_colihominis_MSSM.1001302B_160321_A9	0.62	0	0.49	0.7	0	0.49	0	0.86	0.49	0.49
Anaerotruncus_colihominis_WAS_Lachnospira_pectinoschiza_MSSM.1001271_151109_H4	0	0	0.71	0	0	0	0	0	0	0.82
Anaerotruncus_species_MSSM.1001713B170131_170501_D12	0	0.5	0.63	0.72	0.5	0.5	0.5	0	0	0.72
Bacteroides_WAS_Bacteroides_fragilis_MSSM.1001175B_160314_C3	0	0	0	0	0	0	0	0	0.99	0
Bacteroides_WAS_Bacteroides_ovatus_MSSM.1001136B_160425_E2	0	0	0	0	0	0	0.99	0	0	0
Bacteroides_WAS_Bacteroides_plebeius_MSSM.1001262B_160229_B1	0	0.99	0	0	0	0	0	0	0	0
Bacteroides_WAS_Bacteroides_uniformis_MSSM.1001175B_160314_C12	0	0	0	0.9	0	0	0	0	0.99	0
Bacteroides_WAS_Bacteroides_uniformis_MSSM.1001302B_160321_G4	0	0	0	0	0	0	0	0.99	0	0
Bacteroides_WAS_Bacteroides_vulgatus_MSSM.1001302B_160321_H5	0	0	0	0	0	0	0	0.99	0	0
Bacteroides_caccae_1001174st1_H4_1001174B_160307	0	0	0	0	0	0	0	0	0	0.99
Bacteroides_caccae_1001262st1_F4_1001262B_160229	0.59	0.89	0.53	0.78	0	0.75	0	0	0	0.53
Bacteroides_caccae_MSSM.1001136B_160425_A12	0	0	0	0	0	0	0.99	0	0	0
Bacteroides_cellulosilyticus_MSSM.1001283B150304_161114_B8	0	0	0	0	0	0.99	0	0	0	0
Bacteroides_cellulosilyticus_MSSM.1001713B170207_170306_F6	0.9	0	0	0	0.93	0	0	0	0	0.82
Bacteroides_cellulosilyticus_WAS_Bacteroides_intestinalis_MSSM.1001262B_160229_E2	0	0.99	0	0	0	0	0	0	0	0
Bacteroides_clarus_MSSM.1001275B_160808_B4	0	0	0	0.99	0	0	0	0	0	0
Bacteroides_dorei_WAS_Bacteroides_vulgatus_MSSM.1001099B_141215_G4	0.99	0	0	0	0	0	0	0	0	0
Bacteroides_dorei_WAS_Bacteroides_vulgatus_MSSM.1001275B_160808_H6	0	0	0	0.95	0	0	0	0.93	0	0
Bacteroides_dorei_WAS_Bacteroides_vulgatus_MSSM.1001302B_160321_F1	0.96	0	0	0	0	0	0	0.93	0	0
Bacteroides_eggerthii_WAS_Bacteroides_stercoris_MSSM.1001175B_160314_A7	0	0	0	0	0	0	0	0	0.99	0
Bacteroides_fragilis_1001262st1_G2_1001254J_160919	0	0.99	0	0	0	0	0	0	0	0
Bacteroides_fragilis_MSSM.1001099B_141215_C6	0.99	0	0	0	0	0	0	0	0	0
Bacteroides_fragilis_MSSM.1001136B_160425_F11	0	0	0	0	0	0	0.99	0	0	0
Bacteroides_fragilis_WAS_Anaerofustis_stercorihominis_MSSM.1001271_151109_A3	0	0	0.99	0	0	0	0	0	0	0
Bacteroides_intestinalis_MSSM.1001175B_160314_A4	0	0	0	0	0	0	0	0	0.99	0
Bacteroides_intestinalis_MSSM.1001275B_160808_E4	0	0	0	0.99	0	0	0	0	0	0
Bacteroides_massiliensis_1001174st1_B6_1001174B_160307	0	0	0	0	0	0	0	0	0	0.99
Bacteroides_massiliensis_MSSM.1001275B_160808_C5	0	0	0	0.99	0	0	0	0	0	0
Bacteroides_massiliensis_MSSM.1001302B_160321_B5	0	0	0	0	0	0	0	0.99	0	0
Bacteroides_massiliensis_MSSM.1001713B170131_170501_D10	0	0	0	0	0.99	0	0	0	0	0
Bacteroides_ovatus_1001262st2_E2_h1001262B_191106	0	0.95	0	0	0	0	0	0	0	0.93
Bacteroides_ovatus_MSSM.1001099B_141215_E5	0.99	0	0	0	0	0	0	0	0	0
Bacteroides_ovatus_MSSM.1001136B_160425_E5	0	0	0	0	0	0	0.99	0	0	0
Bacteroides_ovatus_MSSM.1001175B_160314_D1	0	0	0.92	0	0	0	0	0	0.97	0
Bacteroides_ovatus_MSSM.1001262B_160229_F6	0	0.99	0	0	0	0	0	0	0	0
Bacteroides_ovatus_MSSM.1001270H_150608_A4	0	0	0.97	0	0	0	0	0	0.92	0
Bacteroides_ovatus_MSSM.1001275B_160808_G1	0	0	0	0.99	0	0	0	0	0	0
Bacteroides_ovatus_MSSM.1001275B_160808_G11	0.93	0	0	0.83	0	0.84	0.73	0	0	0
Bacteroides_ovatus_MSSM.1001283B150225_161107_D3	0.92	0	0	0	0	0.97	0	0	0	0
Bacteroides_ovatus_MSSM.1001302B_160321_D4	0	0	0	0	0	0	0	0.99	0	0
Bacteroides_ovatus_MSSM.1001311H_170123_H2	0	0	0	0	0	0.99	0	0	0.9	0
Bacteroides_ovatus_MSSM.1001713B170214_170313_E4	0.94	0	0	0.78	0.76	0.85	0	0	0	0
Bacteroides_salyersiae_MSSM.1001136B_160425_A10	0	0	0	0	0	0	0.99	0	0	0
Bacteroides_stercoris_MSSM.1001136B_160425_B8	0	0	0	0	0	0	0.99	0	0	0
Bacteroides_stercoris_MSSM.1001283B150225_161107_F2	0	0	0	0	0	0.99	0	0.9	0	0
Bacteroides_thetaiotaomicron_1001174st1_H2_1001174B_160307	0	0	0	0	0	0	0	0	0	0.99
Bacteroides_thetaiotaomicron_1001262st1_B10_1001262B_160229	0	0.99	0	0	0	0	0	0	0	0
Bacteroides_thetaiotaomicron_MSSM.1001099B_141215_D1	0.99	0	0	0	0	0	0	0	0	0
Bacteroides_thetaiotaomicron_MSSM.1001136B_160425_C5	0	0	0	0	0	0	0.99	0	0	0
Bacteroides_thetaiotaomicron_MSSM.1001175B_160314_E5	0	0	0	0	0	0	0	0	0.99	0
Bacteroides_thetaiotaomicron_MSSM.1001275B_160808_C9	0	0	0	0.99	0	0	0	0	0	0
Bacteroides_thetaiotaomicron_MSSM.1001283B150225_161107_F10	0	0	0	0	0	0.99	0	0	0	0
Bacteroides_thetaiotaomicron_MSSM.1001302B_160321_B7	0.9	0	0	0	0	0	0	0.99	0	0
Bacteroides_thetaiotaomicron_MSSM.1001713B170214_170313_B4	0	0	0.99	0	0.89	0	0	0	0	0
Bacteroides_thetaiotaomicron_WAS_Bacteroides_faecis_MSSM.1001713B170221_170320_G3	0	0	0	0	0.99	0	0	0	0	0
Bacteroides_uniformis_1001174st1_H8_1001174B_160307	0	0	0	0.85	0	0	0	0	0.87	0.95
Bacteroides_uniformis_1001262st1_E11_1001254J_160919	0	0.99	0	0	0	0	0	0	0	0
Bacteroides_uniformis_1001262st2_A1_m1001262Bt0_191120	0	0.86	0.54	0.91	0.54	0	0.54	0	0	0
Bacteroides_uniformis_MSSM.1001136B_160425_A4	0	0	0	0	0	0	0.99	0	0	0
Bacteroides_uniformis_MSSM.1001136B_160425_G7	0	0	0	0	0	0	0.99	0	0	0
Bacteroides_uniformis_MSSM.1001271B_150615_A10	0	0	0.99	0	0	0	0	0	0	0
Bacteroides_uniformis_MSSM.1001275B_160808_C2	0	0	0	0.99	0	0	0	0	0.9	0
Bacteroides_uniformis_MSSM.1001283B150209_150212_D7	0	0	0	0	0	0.99	0	0	0	0
Bacteroides_uniformis_MSSM.1001713B170214_170313_D4	0	0	0	0	0.99	0	0	0	0	0
Bacteroides_vulgatus_1001174st1_D12_1001174B_160307	0	0	0	0	0	0	0	0	0	0.99
Bacteroides_vulgatus_1001174st1_D2_1001174B_160307	0	0	0	0	0	0	0	0	0	0.99
Bacteroides_vulgatus_MSSM.1001175B_160314_C6	0	0	0	0	0	0	0	0	0.99	0
Bacteroides_vulgatus_MSSM.1001262B_160229_F12	0	0.99	0	0	0	0	0	0	0	0
Bacteroides_vulgatus_MSSM.1001270H_150608_A12	0	0	0.99	0	0	0	0	0	0	0
Bacteroides_vulgatus_MSSM.1001275B_160808_F10	0	0	0	0.99	0	0	0	0	0	0
Bacteroides_vulgatus_MSSM.1001283B150304_161114_D8	0	0	0	0	0	0.99	0	0	0	0
Bacteroides_vulgatus_MSSM.1001302B_160321_C6	0	0	0	0	0	0	0	0.99	0	0
Bacteroides_vulgatus_MSSM.1001713B170207_170306_C1	0	0	0	0	0.99	0	0	0	0	0
Bacteroides_vulgatus_NA_A1_m1001262Bt1_191214	0	0.91	0.76	0.79	0	0	0.74	0.66	0	0
Bacteroides_vulgatus_NA_F7_h1001262B_191106	0	0.99	0	0	0	0	0	0	0	0
Bacteroides_vulgatus_NA_G4_h1001262B_191106	0	0.55	0.61	0.76	0.55	0	0.85	0.74	0	0
Bacteroides_xylanisolvens_1001174st1_F3_1001174B_160307	0	0	0	0	0	0	0	0	0	0.99
Bacteroides_xylanisolvens_WAS_Bacteroides_ovatus_MSSM.1001271_151109_B2	0	0	0.99	0	0	0	0	0	0	0
Barnesiella_genus_MSSM.1001302B_160321_H4	0	0	0	0	0	0	0	0.99	0	0
Barnesiella_intestinihominis_WAS_MSSM.1001283B150304_161114_D1	0	0	0	0	0	0.99	0	0	0	0
Bifidobacterium_adolescentis_1001262st1_A5_h1001262B_191106	0	0.99	0	0	0	0	0	0	0	0
Bifidobacterium_adolescentis_MSSM.1001099B_141215_F6	0.98	0	0	0	0	0	0	0	0	0.65
Bifidobacterium_adolescentis_MSSM.1001136B_160425_F9	0	0	0	0	0	0	0.99	0	0	0
Bifidobacterium_adolescentis_MSSM.1001262B_160229_E11	0	0.99	0	0	0	0	0	0	0	0
Bifidobacterium_adolescentis_MSSM.1001271B_150615_A4	0	0	0.99	0	0	0	0	0	0	0
Bifidobacterium_adolescentis_MSSM.1001275B_160808_D1	0	0	0	0.99	0	0	0	0	0	0
Bifidobacterium_adolescentis_MSSM.1001283B150304_161114_G1	0	0	0	0	0	0.99	0	0	0	0
Bifidobacterium_animalis_MSSM.1001713B170131_170501_H10	0	0	0	0	0.82	0	0	0.71	0	0
Bifidobacterium_bifidum_MSSM.1001136B_160425_F1	0	0	0	0	0	0	0.99	0	0	0
Bifidobacterium_bifidum_MSSM.1001271_151109_F2	0	0	0.99	0	0	0	0	0	0	0
Bifidobacterium_bifidum_MSSM.1001283B150225_161107_H11	0	0	0	0	0	0.99	0	0	0	0
Bifidobacterium_catenulatum_MSSM.1001271_151109_H7	0	0	0.99	0	0	0	0	0	0	0
Bifidobacterium_longum_1001174st1_C3_1001174B_160307	0	0	0	0	0	0	0	0	0	0.99
Bifidobacterium_longum_MSSM.1001099B_141215_H2	0.64	0	0	0.82	0	0	0	0.92	0	0.7
Bifidobacterium_longum_MSSM.1001136B_160425_B5	0	0	0	0.99	0	0	0	0	0	0
Bifidobacterium_longum_MSSM.1001175B_160314_B2	0	0	0	0	0	0	0	0	0.99	0
Bifidobacterium_longum_MSSM.1001262B_160229_E5	0	0.86	0	0.93	0	0	0	0	0	0.86
Bifidobacterium_longum_MSSM.1001271B_150615_B4	0	0	0.99	0	0	0	0	0	0	0
Bifidobacterium_longum_MSSM.1001275B_160808_A8	0	0	0	0.99	0	0	0	0	0	0
Bifidobacterium_longum_MSSM.1001275B_160808_B3	0	0	0	0.99	0	0	0	0	0	0
Bifidobacterium_longum_MSSM.1001283B150225_161107_D10	0	0	0	0.87	0	0.94	0	0	0	0.85
Bifidobacterium_longum_MSSM.1001283B150225_161107_F12	0	0	0	0.92	0	0.97	0	0	0	0
Bifidobacterium_longum_MSSM.1001302B_160321_G1	0	0	0	0	0	0	0	0.99	0	0
Bifidobacterium_longum_MSSM.1001713B170214_170313_H7	0	0	0	0.98	0	0	0	0	0	0.76
Bifidobacterium_longum_ssp_longum_MSSM.1001099B_141215_C11	0.98	0	0	0.9	0	0	0	0	0	0
Bifidobacterium_pseudocatenulatum_MSSM.1001262B_160229_B11	0	0.99	0	0	0	0	0	0	0	0
Bifidobacterium_pseudocatenulatum_MSSM.1001275B_160808_D7	0	0	0	0.99	0	0	0	0	0	0
Bifidobacterium_pseudocatenulatum_MSSM.1001285H_161024_F4	0	0	0	0	0	0.98	0.65	0	0	0
Bifidobacterium_pseudocatenulatum_MSSM.1001287H_170206_E3	0	0	0	0	0	0.99	0	0	0	0
Bifidobacterium_pseudocatenulatum_WAS_Bifidobacterium_catenulatum_MSSM.1001099B_141215_G10	0.74	0	0	0.65	0.65	0	0	0	0	0
Blautia_species_MSSM.1001713B170207_170306_G12	0	0	0	0	0.99	0	0	0	0	0
Blautia_wexlerae_1001174st1_G4_1001174B_160307	0	0	0	0	0	0	0	0	0	0.99
Butyricicoccus_genus_MSSM.1001099B_141215_D10	0.98	0	0	0	0	0	0	0	0	0.91
Citrobacter_WAS_MSSM.1001302B_160321_F11	0	0	0	0	0	0	0	0.99	0	0
Citrobacter_freundii_MSSM.1001302B_160321_C4	0	0	0	0	0	0	0	0.99	0	0
Clostridium_WAS_Bacteroides_uniformis_MSSM.1001275B_160808_H2	0	0	0	0	0	0	0	0	0	0
Clostridium_WAS_Clostridium_clostridioforme_ENR_0420_ENR_MSSM.1001283B150225_161107_B6	0	0	0	0.73	0	0.92	0.58	0	0	0.58
Clostridium_WAS_Clostridium_clostridioforme_MSSM.1001271B_150615_H5	0	0	0.98	0	0	0	0	0	0	0.72
Clostridium_WAS_Clostridium_disporicum_MSSM.1001713B170131_170501_D2	0	0.79	0	0.94	0	0	0	0	0	0
Clostridium_WAS_Clostridium_genus_MSSM.1001283B150225_161107_D12	0	0.74	0	0.74	0.51	0.61	0.74	0	0	0
Clostridium_WAS_Clostridium_hathewayi_MSSM.1001175B_160314_A10	0	0	0	0	0.56	0	0.67	0.56	0.92	0.56
Clostridium_WAS_Clostridium_leptum_MSSM.1001283B150225_161107_C12	0	0	0.75	0	0	0.87	0	0.8	0.9	0
Clostridium_WAS_Clostridium_paraputrificum_MSSM.1001302B_160321_B11	0	0	0	0	0	0	0	0.99	0	0
Clostridium_WAS_Clostridium_sp_MSSM.1001713B170131_170501_F1	0.65	0	0	0.74	0	0.65	0	0	0	0
Clostridium_WAS_Clostridium_species_MSSM.1001275B_160808_G2	0	0	0	0.98	0	0	0.69	0	0	0
Clostridium_WAS_Clostridium_tertium_MSSM.1001275B_160808_H3	0	0	0	0	0	0	0	0	0	0
Clostridium_WAS_Enterococcus_faecium_MSSM.1001271_151109_D9	0	0	0	0.72	0	0	0	0	0	0
Clostridium_WAS_MSSM.1001302B_160321_C8	0.42	0	0.55	0.83	0	0.63	0.42	0.83	0	0.75
Clostridium_WAS_Peptostreptococcaceae_species_MSSM.1001713B170131_170501_G6	0	0	0	0	0	0	0	0	0	0
Clostridium_WAS_Roseburia_faecis_MSSM.1001271_151109_B4	0	0.97	0	0.7	0	0	0	0	0	0
Clostridium_bartlettii_MSSM.1001283B150225_161107_B10	0	0	0	0.93	0	0.92	0	0	0.69	0
Clostridium_bolteae_WAS_MSSM.1001302B_160321_D9	0	0	0	0	0	0	0	0.99	0	0
Clostridium_celatum_1001262st1_G2_1001262B_160229	0	0.99	0	0	0	0	0	0	0	0
Clostridium_clostridioforme_MSSM.1001175B_160314_C5	0.51	0	0.65	0.51	0	0.51	0	0.73	0.51	0.65
Clostridium_genus_MSSM.1001099B_141215_E2	0.99	0	0	0	0	0.9	0	0	0	0
Clostridium_paraputrificum_MSSM.1001275B_160808_A4	0	0	0	0.72	0	0	0	0	0	0
Clostridium_perfringens_1001174st1_E5_1001174B_160307	0	0	0	0	0	0	0	0	0	0
Clostridium_perfringens_MSSM.1001175B_160314_F9	0	0	0	0	0	0	0	0	0	0
Clostridium_perfringens_MSSM.1001283B150225_161107_A12	0	0	0	0	0	0	0	0	0	0
Clostridium_ramosum_MSSM.1001302B_160321_G9	0	0	0	0	0.65	0	0	0.98	0	0
Clostridium_symbiosum_MSSM.1001302B_160321_E8	0	0	0	0	0	0	0	0.99	0	0
Collinsella_aerofaciens_1001174st1_E7_1001174B_160307	0	0	0	0	0	0	0	0	0	0.99
Collinsella_aerofaciens_1001174st2_H7_1001174B_160307	0	0	0	0	0	0	0	0	0	0.99
Collinsella_aerofaciens_1001262st1_E3_1001262B_160229	0	0.99	0	0	0	0	0	0	0	0
Collinsella_aerofaciens_1001262st2_G5_1001262B_160229	0	0.99	0	0	0	0	0	0	0	0
Collinsella_aerofaciens_MSSM.1001099B_141215_A1	0.99	0	0	0	0	0	0	0	0	0
Collinsella_aerofaciens_MSSM.1001136B_160425_H1	0	0	0	0	0	0	0.99	0	0	0
Collinsella_aerofaciens_MSSM.1001270H_150608_H11	0	0	0.99	0	0	0	0	0	0	0
Collinsella_aerofaciens_MSSM.1001275B_160808_H7	0	0	0	0.99	0	0	0	0	0	0
Collinsella_aerofaciens_MSSM.1001713B170131_170501_H8	0	0	0	0	0.99	0	0	0	0	0
Coprobacillus_WAS_Coprobacillus_cateniformis_MSSM.1001302B_160321_H8	0	0	0	0	0	0	0	0.99	0	0
Coprococcus_comes_WAS_MSSM.1001271_151109_E1	0	0.84	0.97	0.83	0	0	0	0	0	0
Coprococcus_comes_WAS_MSSM.1001283B150225_161107_A5	0	0	0	0	0	0.99	0	0	0	0.89
Coprococcus_comes_WAS_Ruminococcus_species_MSSM.1001713B170207_170306_A5	0	0	0	0	0.98	0	0	0	0	0.76
Dorea_longicaten_WAS_Dorea_formicigenerans_MSSM.1001136B_160425_G1	0	0	0.85	0	0	0	0.89	0	0	0.92
Dorea_longicatena_WAS_Dorea_formicigenerans_MSSM.1001262B_160229_G10	0	0.96	0	0	0	0	0	0	0	0.93
Dorea_longicatena_WAS_Dorea_formicigenerans_MSSM.1001271_151109_G10	0.73	0	0.93	0	0.75	0	0	0	0	0.9
Dorea_longicatena_WAS_MSSM.1001175B_160314_H1	0	0	0	0	0	0	0	0	0.99	0
Eggerthella_WAS_Eggerthella_lenta_MSSM.1001302B_160321_A1	0.84	0	0	0	0	0	0	0.97	0	0.83
Eggerthella_lenta_MSSM.1001136B_160425_H2	0	0	0.47	0.47	0.47	0.47	0.47	0.9	0.47	0.74
Enterococcus_WAS_Enterococcus_avium_MSSM.1001175B_160314_D6	0	0	0	0	0	0	0	0	0.76	0
Enterococcus_WAS_Enterococcus_durans_MSSM.1001136B_160425_F4	0	0	0	0	0	0	0	0	0	0
Enterococcus_WAS_Enterococcus_faecium_MSSM.1001136B_160425_C7	0	0.72	0	0	0	0	0	0	0	0
Enterococcus_WAS_Enterococcus_mundtii_MSSM.1001283B150225_161107_E12	0	0	0	0	0	0	0	0	0	0
Enterococcus_faecalis_MSSM.1001262B_160229_E1	0	0	0	0	0	0	0	0	0	0
Enterococcus_faecalis_MSSM.1001713B170131_170501_C7	0	0	0	0	0.72	0	0	0	0	0
Enterococcus_faecium_1001262st1_H1_h1001262B_191106	0	0.99	0	0	0	0	0	0	0	0
Enterococcus_faecium_MSSM.1001271_151109_G2	0	0	0	0	0	0	0	0	0	0
Enterococcus_faecium_MSSM.1001283B150225_161107_B9	0	0	0	0	0	0	0	0	0	0
Enterococcus_faecium_MSSM.1001713B170214_170313_C3	0	0	0	0	0	0	0	0	0	0
Enterococcus_faecium_WAS_Escherichia_coli_MSSM.1001271_151109_G9	0	0	0	0	0	0.72	0	0	0	0
Escherichia_coli_1001174st1_A8_1001174B_160307	0	0	0	0.64	0.64	0	0	0	0	0.79
Escherichia_coli_1001174st2_C11_1001174B_160307	0	0	0	0	0	0	0	0	0	0.99
Escherichia_coli_1001262st1_F12_h1001262B_191106	0	0.8	0	0	0	0	0	0	0	0
Escherichia_coli_1001262st2_B5_1001254J_160919	0	0	0	0.76	0	0	0	0	0	0
Escherichia_coli_MSSM.1001099B_141215_A12	0	0	0	0	0.73	0	0	0	0	0.97
Escherichia_coli_MSSM.1001136B_160425_D8	0	0	0	0.83	0.66	0	0	0	0	0
Escherichia_coli_MSSM.1001175B_160314_F3	0	0	0	0	0	0	0	0	0	0
Escherichia_coli_MSSM.1001175B_160314_F4	0	0	0	0	0	0	0	0	0.84	0
Escherichia_coli_MSSM.1001275B_160808_E2	0	0	0	0.99	0	0	0	0	0	0
Escherichia_coli_MSSM.1001283B150217_160131_A11	0	0	0	0.67	0	0.79	0	0	0	0
Escherichia_coli_MSSM.1001302B_160321_A12	0	0	0	0	0	0	0	0.97	0	0.65
Escherichia_coli_MSSM.1001713B170207_170306_A4	0	0	0	0	0	0	0	0	0	0
Escherichia_coli_WAS_MSSM.1001175B_160314_A2	0	0	0	0	0	0	0	0	0.76	0
Escherichia_coli_WAS_Weissella_confusa_MSSM.1001271_151109_H10	0	0	0	0	0	0	0	0	0	0
Eubacterium_WAS_Ruminococcus_torques_MSSM.1001302B_160321_D10	0	0	0.85	0	0.87	0.61	0	0.67	0.54	0
Eubacterium_eligens_WAS_Bifidobacterium_longum_MSSM.1001271_151109_F5	0.81	0	0.95	0	0	0	0	0	0.9	0
Eubacterium_rectale_1001174st1_E9_1001174B_160307	0	0	0	0	0	0	0	0	0	0.99
Eubacterium_rectale_MSSM.1001271B_150615_F12	0	0	0.99	0	0	0	0	0	0	0
Eubacterium_rectale_MSSM.1001283B150210_160208_G9	0	0	0	0	0	0.99	0	0	0	0
Eubacterium_siraeum_MSSM.1001136B_160425_C3	0	0	0	0	0	0	0.98	0	0	0.89
Eubacterium_siraeum_MSSM.1001271_151109_C8	0	0	0.96	0	0	0	0	0	0	0.93
Holdemania_filiformis_WAS_Holdemania_genus_MSSM.1001302B_160321_E10	0	0	0	0	0	0	0	0.99	0	0
Klebsiella_variicola_1001262st1_B7_1001262B_160229	0	0	0	0	0	0	0	0	0	0.84
Lachnospiraceae_WAS_Clostridium_orbiscindens_MSSM.1001136B_160425_D5	0.57	0.57	0	0.57	0	0.67	0	0	0	0.9
Lachnospiraceae_WAS_Clostridium_orbiscindens_MSSM.1001175B_160314_C9	0	0.56	0.56	0	0	0.67	0	0	0.74	0.67
Lachnospiraceae_WAS_Clostridium_orbiscindens_MSSM.1001302B_160321_A6	0	0	0.58	0.9	0	0.67	0	0	0	0.67
Lachnospiraceae_WAS_Clostridium_orbiscindens_MSSM.1001302B_160321_E11	0	0	0.7	0.62	0	0	0	0.93	0	0
Lachnospiraceae_WAS_Clostridium_orbiscindens_MSSM.1001302B_160321_F8	0	0	0	0	0	0	0	0.99	0	0
Lachnospiraceae_WAS_Flavonifractor_plautii_MSSM.1001713B170131_170501_H3	0	0	0	0.73	0.68	0	0	0.91	0.8	0.76
Lactobacillus_WAS_Lactobacillus_gasseri_MSSM.1001175B_160314_D8	0	0	0	0	0	0	0	0	0.99	0
Lactobacillus_casei_MSSM.1001099B_141215_B4	0	0	0	0	0	0	0	0	0	0
Lactobacillus_paracasei_MSSM.1001713B170131_170501_F11	0	0	0	0	0	0	0	0	0	0
Lactobacillus_ruminis_1001262st1_D2_1001262B_160229	0	0.99	0	0	0	0	0	0	0	0
Lactococcus_garvieae_1001262st1_H10_m1001262Bt1_191214	0	0.72	0	0	0	0	0	0	0	0
Leuconostoc_WAS_Leuconostoc_lactis_MSSM.1001262B_160229_C9	0	0.72	0	0	0	0	0	0	0	0
Odoribacter_laneus_WAS_MSSM.1001713B170131_170501_D6	0	0	0	0	0.99	0	0	0	0	0
Odoribacter_splanchnicus_MSSM.1001262B_160229_C6	0.79	0.78	0.69	0.41	0.41	0.61	0	0	0	0.79
Odoribacter_splanchnicus_WAS_Odoribacter_genus_MSSM.1001136B_160425_A5	0	0	0	0	0	0	0.99	0	0	0
Parabacteroides_WAS_Parabacteroides_distasonis_MSSM.1001275B_160808_C1	0	0	0.9	0.97	0	0	0	0	0	0
Parabacteroides_distasonis_1001174st1_D7_1001174B_160307	0	0	0	0	0	0	0	0	0	0.99
Parabacteroides_distasonis_MSSM.1001099B_141215_F9	0.99	0	0	0	0	0	0	0	0	0
Parabacteroides_distasonis_MSSM.1001262B_160229_B8	0	0.88	0.83	0	0.54	0.61	0	0	0	0.77
Parabacteroides_distasonis_MSSM.1001283B150217_160131_H2	0	0	0	0	0	0.99	0	0	0	0
Parabacteroides_distasonis_MSSM.1001302B_160321_D7	0	0	0	0	0	0	0	0.99	0	0
Parabacteroides_distasonis_MSSM.1001713B170221_170320_A5	0	0	0	0	0.99	0	0	0	0	0
Parabacteroides_johnsonii_1001174st1_D11_1001174B_160307	0	0	0	0	0	0	0	0	0	0.99
Parabacteroides_johnsonii_MSSM.1001275B_160808_A11	0	0	0	0.99	0	0	0	0	0	0
Parabacteroides_merdae_MSSM.1001283B150217_160131_E7	0	0	0	0	0	0.99	0	0	0	0
Parabacteroides_merdae_MSSM.1001713B170207_170306_F10	0	0	0	0	0.99	0	0	0	0	0
Parabacteroides_merdae_WAS_Blautia_producta_MSSM.1001302B_160321_F2	0	0	0	0	0	0	0	0.99	0	0
Parabacteroides_merdae_WAS_Parabacteroides_johnsonii_MSSM.1001136B_160425_B1	0	0	0	0	0	0	0.99	0	0	0
Parabacteroides_merdae_WAS_Parabacteroides_johnsonii_MSSM.1001175B_160314_A1	0	0	0	0	0	0	0	0	0.99	0
Parabacteroides_merdae_WAS_Parabacteroides_johnsonii_MSSM.1001262B_160229_F9	0	0.99	0.88	0	0	0	0	0	0	0
Raoultella_1001262sp1_1001262st1_H12_1001262B_160229	0	0.8	0	0	0	0	0	0	0	0
Roseburia_WAS_Anaerotruncus_colihominis_MSSM.1001271_151109_E4	0	0	0.99	0	0	0	0	0	0	0
Roseburia_WAS_Escherichia_coli_MSSM.1001175B_160314_E3	0	0	0	0	0	0	0	0	0.98	0.9
Ruminococcus_WAS_Blautia_genus_MSSM.1001302B_160321_A2	0	0	0	0	0	0	0	0.99	0	0
Ruminococcus_WAS_Blautia_genus_MSSM.1001713B170131_170501_E2	0.74	0.87	0	0	0.84	0.88	0	0	0	0
Ruminococcus_WAS_Blautia_species_MSSM.1001262B_160229_C12	0	0.99	0	0	0	0	0	0	0	0
Ruminococcus_WAS_MSSM.1001175B_160314_E1	0	0	0	0	0	0	0	0	0.99	0
Ruminococcus_WAS_MSSM.1001275B_160808_C10	0.79	0	0.77	0.84	0	0.66	0	0	0.8	0
Ruminococcus_WAS_MSSM.1001275B_160808_C4	0	0	0	0.99	0	0	0	0	0	0
Ruminococcus_WAS_Ruminococcus_obeum_MSSM.1001136B_160425_F6	0	0	0.91	0	0	0	0.98	0	0	0
Ruminococcus_WAS_Ruminococcus_obeum_MSSM.1001283B150225_161107_A6	0.86	0.84	0	0	0	0.96	0	0	0	0
Ruminococcus_albus_WAS_Enterococcus_faecium_MSSM.1001136B_160425_B10	0	0	0	0	0	0	0.99	0	0	0
Ruminococcus_bromii_MSSM.1001713B170207_170306_G10	0	0	0	0.9	0.99	0	0	0	0	0
Ruminococcus_gnavus_MSSM.1001302B_160321_G6	0	0	0	0	0	0	0	0.99	0	0
Ruminococcus_obeum_MSSM.1001275B_160808_F8	0	0	0	0.97	0	0	0	0.91	0	0
Ruminococcus_obeum_WAS_Blautia_genus_MSSM.1001136B_160425_D2	0	0	0	0.79	0	0.78	0.96	0.79	0	0
Ruminococcus_obeum_WAS_MSSM.1001271B_150615_E5	0.67	0.65	0.87	0.82	0	0	0	0	0	0.86
Ruminococcus_torques_MSSM.1001099B_141215_G7	0.72	0	0	0.72	0	0	0.6	0	0.87	0.5
Ruminococcus_torques_WAS_Ruminococcus_species_MSSM.1001713B170131_170501_C12	0	0	0	0.9	0.98	0	0	0	0	0
Streptococcus_1001283sp2_1001262st1_F11_1001254J_160919	0.6	0.6	0	0.6	0	0	0	0.6	0.6	0.6
Streptococcus_WAS_Streptococcus_oralis_MSSM.1001175B_160314_H6	0.58	0.58	0	0.67	0.45	0	0	0.67	0.73	0.45
Streptococcus_WAS_Streptococcus_parasanguinis_MSSM.1001283B150225_161107_H12	0	0	0	0	0	0.99	0	0	0	0
Streptococcus_WAS_Streptococcus_salivarius_MSSM.1001175B_160314_H3	0	0	0	0	0	0	0	0	0.99	0
Streptococcus_anginosus_MSSM.1001175B_160314_H11	0	0	0	0	0	0	0	0	0.72	0
Streptococcus_anginosus_MSSM.1001713B170131_170501_E6	0	0.67	0	0.67	0	0	0	0	0.67	0
Streptococcus_mutans_1001174st1_F7_1001174B_160307	0	0	0	0	0	0	0	0	0	0
Streptococcus_parasanguinis_1001262st1_D8_1001262B_160229	0	0.72	0	0.56	0	0	0	0.65	0.91	0
Streptococcus_parasanguinis_1001262st2_G8_1001262B_160229	0	0.92	0	0	0	0	0	0	0.93	0.59
Streptococcus_parasanguinis_MSSM.1001713B170131_170501_C10	0	0	0	0.65	0.65	0.65	0	0	0	0.65
Streptococcus_salivarius_MSSM.1001713B170131_170501_D3	0	0	0	0.68	0	0	0	0.61	0.96	0
Streptococcus_salivarius_MSSM.1001713B170207_170306_D10	0	0	0	0.6	0.6	0	0	0	0.96	0.6
Tissierella_praeacuta_1001174st1_F11_1001174B_160307	0	0	0	0	0	0	0	0	0	0
Turicibacter_sanguinis_1001174st1_H11_BSD3448080978_160613	0	0	0	0.72	0	0	0	0	0	0
Turicibacter_sanguinis_WAS_Turicibacter_genus_MSSM.1001283B150217_160131_H10	0	0	0	0	0	0	0	0	0	0
Turicibacter_sanguinis_WAS_Turicibacter_genus_MSSM.1001283B150225_161107_B8	0.67	0	0.67	0.67	0	0	0	0	0	0
Turicibacter_species_MSSM.1001262B_160229_D7	0	0.83	0	0.66	0	0	0	0	0	0
Veillonella_parvula_1001262st1_G9_1001262B_160229	0	0.87	0	0	0	0.66	0.5	0	0.59	0.86
Weissella_WAS_Bifidobacterium_pseudocatenulatum_MSSM.1001271_151109_G12	0	0	0	0	0	0	0	0	0	0
Weissella_WAS_Weissella_confusa_MSSM.1001271_151109_F1	0	0.61	0.61	0	0	0	0	0	0.61	0.82
Truth Table for Cdiff patients and Strains and the corresponding sample from where they were cultured
strain	1001095A_GGTCTACC:TTCAAGGT	1001270B_GATACCAT:CATTGAAC	1001216B_AACTCTCC:TTCAAGGT	1001254A_GCGAGGCG:CATTGAAC	1001295B_ATATATTC:CATTGAAC
Bifidobacterium_adolescentis_MSSM.1001270B_150601_E2	0	1	0	0	0
Bifidobacterium_animalis_MSSM.1001713B170131_170501_H10	0	0	1	0	0
Bifidobacterium_breve_MSSM.1001270B_150601_B2	0	1	0	0	0
Bifidobacterium_dentium_MSSM.1001270B_150601_C3	0	1	0	0	0
Blautia_WAS_Enterococcus_faecium_MSSM.1001285B_161010_G4	0	0	0	0	1
Citrobacter_farmeri_MSSM.1001216B_150713_F2	0	0	1	0	0
Citrobacter_farmeri_MSSM.1001295B_180824_H11	0	0	0	0	1
Clostridium_WAS_Clostridium_genus_MSSM.1001270B_150601_B10	0	1	0	0	0
Clostridium_WAS_Clostridium_leptum_MSSM.1001270B_150601_B3	0	1	0	0	0
Clostridium_symbiosum_MSSM.1001270B_150601_E4	0	1	0	0	0
Enterococcus_WAS_Enterococcus_casseliflavus_MSSM.1001270B_150601_E6	0	1	0	0	0
Enterococcus_faecium_MSSM.1001295B_180824_B8	0	0	0	0	1
Enterococcus_mundtii_MSSM.1001295B_180824_C12	0	0	0	0	1
Enterococcus_mundtii_MSSM.1001295B_180824_E1	0	0	0	0	1
Enterococcus_saccharolyticus_WAS_Enterococcus_gallinarum_MSSM.1001270B_150601_H2	0	1	0	0	0
Escherichia_coli_MSSM.1001216B_150713_A1	0	0	1	0	0
Escherichia_coli_MSSM.1001254B_151014_B2	0	0	0	1	0
Escherichia_coli_MSSM.1001270B_150601_F11	0	1	0	0	0
Escherichia_coli_MSSM.1001295B_180824_B11	0	0	0	0	1
Fusobacterium_WAS_Fusobacterium_species_MSSM.1001295B_180824_G3	0	0	0	0	1
Fusobacterium_varium_MSSM.1001254B_151014_B5	0	0	0	1	0
Klebsiella_WAS_Lactobacillus_plantarum_MSSM.1001095A_150126_A4	1	0	0	0	0
Klebsiella_grimontii_WAS_Klebsiella_oxytoca_MSSM.1001295B_180824_F3	0	0	0	0	1
Klebsiella_michiganensis_WAS_Klebsiella_oxytoca_MSSM.1001254B_151014_G7	0	0	0	1	0
Klebsiella_oxytoca_MSSM.1001216B_150713_B10	0	0	1	0	0
Klebsiella_pneumoniae_MSSM.1001216B_150713_B2	0	0	1	0	0
Lactobacillus_WAS_Lactobacillus_rhamnosus_MSSM.1001095A_150126_H2	1	0	0	0	0
Lactobacillus_WAS_Lactobacillus_salivarius_MSSM.1001270B_150601_C6	0	1	0	0	0
Lactobacillus_paracasei_MSSM.1001270B_150601_G2	0	1	0	0	0
Lactobacillus_paracasei_MSSM.1001295B_180824_D1	0	0	0	0	1
Lactobacillus_paracasei_WAS_Klebsiella_oxytoca_MSSM.1001095A_150126_G7	1	0	0	0	0
Lactobacillus_plantarum_MSSM.1001216B_150713_H5	0	0	1	0	0
Lactobacillus_plantarum_MSSM.1001254B_151014_A7	0	0	0	1	0
Lactobacillus_plantarum_MSSM.1001254B_151014_C2	0	0	0	1	0
Lactobacillus_plantarum_WAS_Lactobacillus_paracasei_MSSM.1001095A_150126_D1	1	0	0	0	0
Lactobacillus_plantarum_WAS_MSSM.1001254B_151014_B11	0	0	0	1	0
Lactobacillus_rhamnosus_1001295st1_H4_1001295B_180824	0	0	0	0	1
Lactobacillus_rhamnosus_MSSM.1001216B_150713_B1	0	0	1	0	0
Lactobacillus_rhamnosus_MSSM.1001216B_150713_D1	0	0	1	0	0
Lactobacillus_rhamnosus_MSSM.1001254B_151014_G4	0	0	0	1	0
Lactobacillus_rhamnosus_WAS_Enterococcus_faecalis_MSSM.1001270B_150601_F12	0	1	0	0	0
Lactobacillus_salivarius_MSSM.1001095A_150126_D4	1	0	0	1	0
Lactobacillus_salivarius_MSSM.1001295B_180824_C9	0	0	0	0	1
Morganella_morganii_MSSM.1001216B_150713_C11	0	0	1	0	0
Paenibacillus_WAS_Paenibacillus_alvei_MSSM.1001270B_150601_E10	0	1	0	0	0
Pediococcus_acidilactici_MSSM.1001270B_150601_H6	0	1	0	0	0
Pediococcus_acidilactici_MSSM.1001295B_180824_F12	0	0	0	0	1
Pediococcus_acidilactici_WAS_Lactobacillus_rhamnosus_MSSM.1001095A_150126_C3	1	0	0	0	0
Proteus_mirabilis_MSSM.1001254B_151014_E5	0	0	0	1	0
Proteus_mirabilis_MSSM.1001295B_180824_A3	0	0	0	0	1
Proteus_penneri_WAS_Proteus_vulgaris_MSSM.1001216B_150713_H11	0	0	1	0	0
Romboutsia_WAS_MSSM.1001216B_150713_G3	0	0	1	0	0
Serratia_marcescens_MSSM.1001295B_180824_A7	0	0	0	0	1
Streptococcus_salivarius_MSSM.1001216B_150713_H8	0	0	1	0	0
Veillonella_dispar_MSSM.1001216B_150713_A10	0	0	1	0	0
Veillonella_parvula_MSSM.1001216B_150713_F11	0	0	1	0	0
Veillonella_parvula_MSSM.1001295B_180824_H5	0	0	0	0	1
Performance of Strainer on each strain and Cdiff sample
strain	1001095A_GGTCTACC:TTCAAGGT	1001270B_GATACCAT:CATTGAAC	1001216B_AACTCTCC:TTCAAGGT	1001254A_GCGAGGCG:CATTGAAC	1001295B_ATATATTC:CATTGAAC
Bifidobacterium_adolescentis_MSSM.1001270B_150601_E2	0	0.99	0	0	0
Bifidobacterium_animalis_MSSM.1001713B170131_170501_H10	0	0.91	0.84	0	0
Bifidobacterium_breve_MSSM.1001270B_150601_B2	0	0.99	0	0	0
Bifidobacterium_dentium_MSSM.1001270B_150601_C3	0	0.99	0	0	0
Blautia_WAS_Enterococcus_faecium_MSSM.1001285B_161010_G4	0	0.77	0	0	0.97
Citrobacter_farmeri_MSSM.1001216B_150713_F2	0	0.79	0.96	0	0
Citrobacter_farmeri_MSSM.1001295B_180824_H11	0	0	0	0	0.99
Clostridium_WAS_Clostridium_genus_MSSM.1001270B_150601_B10	0	0.99	0	0	0
Clostridium_WAS_Clostridium_leptum_MSSM.1001270B_150601_B3	0	0.99	0	0	0
Clostridium_symbiosum_MSSM.1001270B_150601_E4	0	0.99	0	0	0
Enterococcus_WAS_Enterococcus_casseliflavus_MSSM.1001270B_150601_E6	0	0.99	0	0	0
Enterococcus_faecium_MSSM.1001295B_180824_B8	0	0	0	0	0.99
Enterococcus_mundtii_MSSM.1001295B_180824_C12	0	0	0	0	0.99
Enterococcus_mundtii_MSSM.1001295B_180824_E1	0	0	0	0	0.99
Enterococcus_saccharolyticus_WAS_Enterococcus_gallinarum_MSSM.1001270B_150601_H2	0	0.99	0	0	0
Escherichia_coli_MSSM.1001216B_150713_A1	0	0	0.99	0	0
Escherichia_coli_MSSM.1001254B_151014_B2	0	0	0	0.99	0
Escherichia_coli_MSSM.1001270B_150601_F11	0	0.99	0	0	0
Escherichia_coli_MSSM.1001295B_180824_B11	0	0	0	0	0.99
Fusobacterium_WAS_Fusobacterium_species_MSSM.1001295B_180824_G3	0	0	0	0	0.99
Fusobacterium_varium_MSSM.1001254B_151014_B5	0	0	0	0.99	0
Klebsiella_WAS_Lactobacillus_plantarum_MSSM.1001095A_150126_A4	0.99	0	0	0	0
Klebsiella_grimontii_WAS_Klebsiella_oxytoca_MSSM.1001295B_180824_F3	0	0	0	0	0.99
Klebsiella_michiganensis_WAS_Klebsiella_oxytoca_MSSM.1001254B_151014_G7	0	0	0	0.99	0
Klebsiella_oxytoca_MSSM.1001216B_150713_B10	0	0	0.99	0	0
Klebsiella_pneumoniae_MSSM.1001216B_150713_B2	0	0	0.99	0	0
Lactobacillus_WAS_Lactobacillus_rhamnosus_MSSM.1001095A_150126_H2	0.99	0	0	0	0
Lactobacillus_WAS_Lactobacillus_salivarius_MSSM.1001270B_150601_C6	0	0.99	0	0	0
Lactobacillus_paracasei_MSSM.1001270B_150601_G2	0	0.99	0	0	0
Lactobacillus_paracasei_MSSM.1001295B_180824_D1	0	0	0	0	0.99
Lactobacillus_paracasei_WAS_Klebsiella_oxytoca_MSSM.1001095A_150126_G7	0.99	0	0	0	0
Lactobacillus_plantarum_MSSM.1001216B_150713_H5	0	0	0.99	0	0
Lactobacillus_plantarum_MSSM.1001254B_151014_A7	0	0	0	0.99	0
Lactobacillus_plantarum_MSSM.1001254B_151014_C2	0	0	0	0.99	0
Lactobacillus_plantarum_WAS_Lactobacillus_paracasei_MSSM.1001095A_150126_D1	0.99	0	0	0	0
Lactobacillus_plantarum_WAS_MSSM.1001254B_151014_B11	0	0	0	0.99	0
Lactobacillus_rhamnosus_1001295st1_H4_1001295B_180824	0.96	0	0	0.79	0
Lactobacillus_rhamnosus_MSSM.1001216B_150713_B1	0	0	0.99	0	0
Lactobacillus_rhamnosus_MSSM.1001216B_150713_D1	0.72	0	0.64	0.55	0.58
Lactobacillus_rhamnosus_MSSM.1001254B_151014_G4	0	0	0	0.99	0
Lactobacillus_rhamnosus_WAS_Enterococcus_faecalis_MSSM.1001270B_150601_F12	0	0.97	0	0.78	0
Lactobacillus_salivarius_MSSM.1001095A_150126_D4	0.97	0	0	0.78	0
Lactobacillus_salivarius_MSSM.1001295B_180824_C9	0	0	0	0	0.99
Morganella_morganii_MSSM.1001216B_150713_C11	0	0	0.99	0	0
Paenibacillus_WAS_Paenibacillus_alvei_MSSM.1001270B_150601_E10	0	0.99	0	0	0
Pediococcus_acidilactici_MSSM.1001270B_150601_H6	0	0.99	0	0	0
Pediococcus_acidilactici_MSSM.1001295B_180824_F12	0	0	0	0	0.99
Pediococcus_acidilactici_WAS_Lactobacillus_rhamnosus_MSSM.1001095A_150126_C3	0.99	0	0	0	0
Proteus_mirabilis_MSSM.1001254B_151014_E5	0	0	0	0.9	0.85
Proteus_mirabilis_MSSM.1001295B_180824_A3	0	0	0	0	0.99
Proteus_penneri_WAS_Proteus_vulgaris_MSSM.1001216B_150713_H11	0	0	0.99	0	0
Romboutsia_WAS_MSSM.1001216B_150713_G3	0	0	0	0	0
Serratia_marcescens_MSSM.1001295B_180824_A7	0	0	0	0	0.99
Streptococcus_salivarius_MSSM.1001216B_150713_H8	0	0.78	0.97	0	0
Veillonella_dispar_MSSM.1001216B_150713_A10	0.81	0	0.94	0	0
Veillonella_parvula_MSSM.1001216B_150713_F11	0	0	0.99	0	0
Veillonella_parvula_MSSM.1001295B_180824_H5	0	0	0	0	0.99
Truth Table for IBD patients and Strains and the corresponding sample from where they were cultured
strain	J1100102_meta_CAAGATGG:CATTGAAC	J1101004_meta_TGGCCTAA:CATTGAAC	J1101437_meta_CCGCGCCA:CATTGAAC	J1101653_meta_TGGTATTG:CATTGAAC
Bacillus_J1101004sp1_J1101004st1_A1_J1101004_170508	0	1	0	0
Bacillus_J1101004sp1_J1101004st2_A4_J1101004_170508	0	1	0	0
Bacillus_licheniformis_J1101437st1_A3_J1101437_171009	0	0	1	0
Bacteroides_caccae_J1101437st1_H5_J1101437_171009	0	0	1	0
Bacteroides_cellulosilyticus_J1101437st1_E1_J1101437_171009	0	0	1	0
Bacteroides_dorei_J1100102st1_E2_J1100102_180507	1	0	0	0
Bacteroides_fragilis_J1101004st1_F3_J1101004_170508	0	1	0	0
Bacteroides_fragilis_J1101437st1_F3_J1101437_171009	0	0	1	0
Bacteroides_ovatus_J1101004st1_A7_J1101004_170508	0	1	0	0
Bacteroides_ovatus_J1101437st1_H11_J1101437_171009	0	0	1	0
Bacteroides_thetaiotaomicron_J1101437st1_B5_J1101437_171009	0	0	1	0
Bacteroides_uniformis_J1101437st1_C6_J1101437_171009	0	0	1	0
Bacteroides_vulgatus_J1101004st1_E5_J1101004_170508	0	1	0	0
Bifidobacterium_longum_J1101004st1_D4_J1101004_170508	0	1	0	0
Bifidobacterium_longum_J1101437st1_B2_J1101437_171009	0	0	1	0
Bifidobacterium_pseudocatenulatum_J1101437st1_A10_J1101437_171009	0	0	1	0
Clostridium_BSD2780120875sp2_J1100102st1_D7_J1100102_180507	1	0	0	0
Clostridium_citroniae_J1101437st1_D5_J1101437_171009	0	0	1	0
Clostridium_clostridioforme_J1101653st1_A4_J1101653_170612	0	0	0	1
Colinsella_J1101004sp1_J1101004st1_A10_J1101004_170508	0	1	0	0
Collinsella_aerofaciens_J1100102st1_H8_J1100102_180507	1	0	0	0
Coprobacillus_ramosum_J1100102st1_A10_J1100102_180507	1	0	0	0
Coprococcus_J1101004sp1_J1101004st1_C2_J1101004_170508	0	1	0	0
Eggerthella_lenta_J1100102st1_B8_J1100102_180507	1	0	0	0
Eggerthella_lenta_J1100102st2_G10_J1100102_180507	1	0	0	0
Eggerthella_lenta_J1101437st1_A1_J1101437_171009	0	0	1	0
Eggerthella_lenta_J1101653st1_B5_J1101653_170612	0	0	0	1
Eggerthella_lenta_J1101653st2_H2_J1101653_170612	0	0	0	1
Enterococcus_1001270sp1_J1100102st1_H5_J1100102_180507	1	0	0	0
Enterococcus_avium_J1101653st1_D1_J1101653_170612	0	0	0	1
Enterococcus_faecalis_J1100102st1_D1_J1100102_180507	1	0	0	0
Enterococcus_faecalis_MSSM.1001285H_161024_E9	0	0	1	0
Enterococcus_faecium_J1101437st1_F7_J1101437_171009	0	0	1	0
Enterococcus_faecium_MSSM.1001713B170214_170313_C3	0	1	0	0
Escherichia_coli_J1100102st1_B7_J1100102_180507	1	0	0	0
Escherichia_coli_J1101004st1_H4_J1101004_170508	0	1	0	0
Eubacterium_rectale_J1101437st1_H3_J1101437_171009	0	0	1	0
Lachnospiraceae_1001136sp1_J1100102st1_B5_J1100102_180507	1	0	0	0
Lachnospiraceae_1001136sp1_J1101653st1_C3_J1101653_170612	0	0	0	1
Lactobacillus_J1101004sp1_J1101004st1_E2_J1101004_170508	0	1	0	0
Lactobacillus_J1101437sp1_J1101437st1_A4_J1101437_171009	0	0	1	0
Lactobacillus_rhamnosus_MSSM.1001311H_170123_H11	0	0	1	0
MSSM.J1101004_J1101004sp1_J1101004st1_G4_J1101004_170508	0	1	0	0
MSSM.J1101437_J1101437sp1_J1101437st1_A5_J1101437_171009	0	0	1	0
Parabacteroides_distasonis_J1101437st1_H7_J1101437_171009	0	0	1	0
Pediococcus_acidilactici_J1101004st1_C3_J1101004_170508	0	1	0	0
Roseburia_intestinalis_J1101437st1_C5_J1101437_171009	0	0	1	0
Ruminococcus_obeum_J1101004st1_H5_J1101004_170508	0	1	0	0
Ruminococcus_species_J1101004st1_H1_J1101004_170508	0	1	0	0
Staphylococcu_J1101653sp1_J1101653st1_B8_J1101653_170612	0	0	0	1
Staphylococcus_J1101437sp1_J1101437st1_F1_J1101437_171009	0	0	1	0
Streptococcus_1001283sp1_J1101437st1_F11_J1101437_171009	0	0	1	0
Streptococcus_J1101437sp1_J1101437st1_E6_J1101437_171009	0	0	1	0
Unnamed_BSD2780061687sp4_J1101653st1_D4_J1101653_170612	0	0	0	1
Performance of Strainer on each strain and IBD sample
strain	J1100102_meta_CAAGATGG:CATTGAAC	J1101004_meta_TGGCCTAA:CATTGAAC	J1101437_meta_CCGCGCCA:CATTGAAC	J1101653_meta_TGGTATTG:CATTGAAC
Bacillus_J1101004sp1_J1101004st1_A1_J1101004_170508	0	0	0	0
Bacillus_J1101004sp1_J1101004st2_A4_J1101004_170508	0	0	0	0
Bacillus_licheniformis_J1101437st1_A3_J1101437_171009	0	0	0.99	0
Bacteroides_caccae_J1101437st1_H5_J1101437_171009	0	0	0.99	0
Bacteroides_cellulosilyticus_J1101437st1_E1_J1101437_171009	0	0	0.99	0
Bacteroides_dorei_J1100102st1_E2_J1100102_180507	0.99	0	0	0
Bacteroides_fragilis_J1101004st1_F3_J1101004_170508	0	0.99	0	0
Bacteroides_fragilis_J1101437st1_F3_J1101437_171009	0.71	0	0.96	0
Bacteroides_ovatus_J1101004st1_A7_J1101004_170508	0	0.99	0	0
Bacteroides_ovatus_J1101437st1_H11_J1101437_171009	0	0	0.99	0
Bacteroides_thetaiotaomicron_J1101437st1_B5_J1101437_171009	0	0	0.99	0
Bacteroides_uniformis_J1101437st1_C6_J1101437_171009	0	0	0.99	0
Bacteroides_vulgatus_J1101004st1_E5_J1101004_170508	0	0.99	0	0
Bifidobacterium_longum_J1101004st1_D4_J1101004_170508	0	0.99	0	0
Bifidobacterium_longum_J1101437st1_B2_J1101437_171009	0	0	0.99	0
Bifidobacterium_pseudocatenulatum_J1101437st1_A10_J1101437_171009	0	0	0.99	0
Clostridium_BSD2780120875sp2_J1100102st1_D7_J1100102_180507	0.99	0	0	0
Clostridium_citroniae_J1101437st1_D5_J1101437_171009	0.89	0	0.77	0
Clostridium_clostridioforme_J1101653st1_A4_J1101653_170612	0.9	0	0	0.77
Colinsella_J1101004sp1_J1101004st1_A10_J1101004_170508	0	0.99	0	0
Collinsella_aerofaciens_J1100102st1_H8_J1100102_180507	0.99	0	0	0
Coprobacillus_ramosum_J1100102st1_A10_J1100102_180507	0.99	0	0	0
Coprococcus_J1101004sp1_J1101004st1_C2_J1101004_170508	0	0.99	0	0
Eggerthella_lenta_J1100102st1_B8_J1100102_180507	0.99	0	0	0
Eggerthella_lenta_J1100102st2_G10_J1100102_180507	0.99	0	0	0
Eggerthella_lenta_J1101437st1_A1_J1101437_171009	0	0	0.99	0
Eggerthella_lenta_J1101653st1_B5_J1101653_170612	0	0	0	0.99
Eggerthella_lenta_J1101653st2_H2_J1101653_170612	0	0	0	0.99
Enterococcus_1001270sp1_J1100102st1_H5_J1100102_180507	0.99	0	0	0
Enterococcus_avium_J1101653st1_D1_J1101653_170612	0	0	0	0.99
Enterococcus_faecalis_J1100102st1_D1_J1100102_180507	0.99	0	0	0
Enterococcus_faecalis_MSSM.1001285H_161024_E9	0	0	0	0
Enterococcus_faecium_J1101437st1_F7_J1101437_171009	0	0	0	0
Enterococcus_faecium_MSSM.1001713B170214_170313_C3	0	0	0	0
Escherichia_coli_J1100102st1_B7_J1100102_180507	0.99	0	0	0
Escherichia_coli_J1101004st1_H4_J1101004_170508	0	0.95	0	0.71
Eubacterium_rectale_J1101437st1_H3_J1101437_171009	0	0	0.99	0
Lachnospiraceae_1001136sp1_J1100102st1_B5_J1100102_180507	0.99	0	0	0
Lachnospiraceae_1001136sp1_J1101653st1_C3_J1101653_170612	0	0.71	0.52	0.77
Lactobacillus_J1101004sp1_J1101004st1_E2_J1101004_170508	0	0.99	0	0
Lactobacillus_J1101437sp1_J1101437st1_A4_J1101437_171009	0	0	0.72	0
Lactobacillus_rhamnosus_MSSM.1001311H_170123_H11	0	0	0.99	0
MSSM.J1101004_J1101004sp1_J1101004st1_G4_J1101004_170508	0	0	0	0
MSSM.J1101437_J1101437sp1_J1101437st1_A5_J1101437_171009	0	0.73	0.94	0
Parabacteroides_distasonis_J1101437st1_H7_J1101437_171009	0	0	0.99	0
Pediococcus_acidilactici_J1101004st1_C3_J1101004_170508	0	0.76	0	0
Roseburia_intestinalis_J1101437st1_C5_J1101437_171009	0	0	0.77	0.89
Ruminococcus_obeum_J1101004st1_H5_J1101004_170508	0	0.99	0	0
Ruminococcus_species_J1101004st1_H1_J1101004_170508	0	0.99	0	0
Staphylococcu_J1101653sp1_J1101653st1_B8_J1101653_170612	0	0	0	0
Staphylococcus_J1101437sp1_J1101437st1_F1_J1101437_171009	0	0	0	0
Streptococcus_1001283sp1_J1101437st1_F11_J1101437_171009	0.73	0	0	0.92
Streptococcus_J1101437sp1_J1101437st1_E6_J1101437_171009	0	0.49	0.9	0.6
Unnamed_BSD2780061687sp4_J1101653st1_D4_J1101653_170612	0.69	0	0.37	0.86
