# Supplementary material for: Precise quantification of bacterial strains after fecal microbiota transplantation delineates long-term engraftment and explains outcomes
Source: Nat Microbiol. 2021 Sep 27;6(10):1309–18. doi: 10.1038/s41564-021-00966-0 (PMC8993687; doi:10.1038/s41564-021-00966-0)
Supplement: Source Data Fig. 3 — Source data for Fig. 3. [file 41564_2021_966_MOESM4_ESM.xlsx]

## Sheet: Fig. 3a
Donor Recipient Pair	Time	Time	Proportional Engraftment of Donor Strains
099_095	1	year	0.58
099_095	5	year	0.67
099_095	1	year	0.54
099_095	Before	0
175_166	8	week	0.65
175_166	1	week	0.76
175_166	4	week	0.59
175_166	Before	0
262_254	6	month	0.81
262_254	36	hour	0.76
262_254	4	week	0.81
262_254	1	week	0.86
262_254	8	week	0.9
262_254	5	year	0.62
262_254	1	year	0.71
262_254	Before	0
271_270	6	month	0.8
271_270	36	hour	0.93
271_270	4	week	0.9
271_270	1	week	0.93
271_270	8	week	0.87
271_270	5	year	0.83
271_270	1	year	0.83
271_270	Before	0
275_274	8	week	0.65
275_274	36	hour	0.9
275_274	4	week	0.75
275_274	Before	0
283_282	8	week	0.75
283_282	36	hour	0.83
283_282	1	week	0.66
283_282	4	week	0.75
283_282	Before	0
283_285	8	week	0.72
283_285	4	week	0.77
283_285	1	week	0.64
283_285	5	year	0.72
283_285	Before	0
283_286	36	hour	0.72
283_286	1	week	0.75
283_286	4	week	0.72
283_286	Before	0
283_287	8	week	0.79
283_287	1	week	0.74
283_287	4	week	0.72
283_287	Before	0
283_298	8	week	0.42
283_298	6	month	0.4
283_298	1	week	0.53
283_298	Before	0

## Sheet: Fig. 3b
Donor Recipient Pair	Time	Time	Proportional Persistence of Donor Strains
099_095	1	year	0.38
099_095	4	week	0.31
099_095	0	1
099_095	1	week	0.23
099_095	8	week	0.08
099_095	5	year	0.23
099_095	1	year	0.46
217_216	0	1
217_216	8	week	0.27
217_216	1	week	0.45
217_216	4	week	0.18
217_216	1	year	0.09
262_254	6	month	0.1
262_254	36	hour	0.7
262_254	4	week	0.2
262_254	0	1
262_254	1	week	0.3
262_254	8	week	0.1
262_254	5	year	0.2
262_254	1	year	0.1
271_270	6	month	0.06
271_270	36	hour	1
271_270	4	week	0.24
271_270	0	1
271_270	1	week	0.71
271_270	8	week	0.24
271_270	5	year	0.18
271_270	1	year	0.18
283_285	8	week	0.71
283_285	4	week	0.43
283_285	0	1
283_285	1	week	0.43
283_285	5	year	0.43
283_287	0	1
283_287	8	week	0.29
283_287	1	week	1
283_287	4	week	0.14
283_295	0	1
283_295	8	week	0.29
283_295	1	week	0.29

## Sheet: Fig. 3c
Sample	Donor	Rec	Env
D071_R070	30	5	3
D099_R095	28	5	2
D262_R254	25	1	8
D283_R287	46	2	8
D283_R285	40	5	3

## Sheet: Fig. 3d
Origin	Taxa Order	Count
Rec	Lactobacillales	1
Rec	Fusobacteriales	1
Rec	Clostridiales	2
Rec	Bifidobacteriales	4
Don	Lactobacillales	5
Don	Coriobacteriales	1
Don	Clostridiales	29
Don	Bifidobacteriales	9
Don	Eggerthellales	2
Don	Erysipelotrichales	3
Don	Enterobacterales	2
Don	Bacteroidales	45
Env	Lactobacillales	11
Env	Corynebacteriales	1
Env	Clostridiales	2
Env	Bacteroidales	3
