# Supplementary material for: Precise quantification of bacterial strains after fecal microbiota transplantation delineates long-term engraftment and explains outcomes
Source: Nat Microbiol. 2021 Sep 27;6(10):1309–18. doi: 10.1038/s41564-021-00966-0 (PMC8993687; doi:10.1038/s41564-021-00966-0)
Supplement: Source Data Fig. 4 — Source data for Fig. 4. [file 41564_2021_966_MOESM5_ESM.xlsx]

## Sheet: Fig. 4a
Recipient	Proportional engraftment of donor strains at 8 weeks
271	0.87
217	0.75
275	0.65
262	0.9
175	0.65
99	0.17
283_282	0.75
283_285	0.72
283_286	0.72
283_287	0.79
283_295	0.72
283_298	0.42
283_311	0.08

## Sheet: Fig. 4b
Sample	Original FMT	Repeat FMT
D099_R095	0.17	0.67
D283_R031	0.08	0.4

## Sheet: Fig. 4c
		Success	Relapse
Proportional engraftment of donor strains >17%	Yes	19	0
Proportional engraftment of donor strains >17%	No	1	2

## Sheet: Fig. 4d
	Week 1	Week 2	Week 3	Week 4	5 years	282	286	287	298	285	285 at 5 year
Alistipes finegoldii A	1	1	1	1	1	1	1	1	1	1	1
Alistipes putredinis A	1	1	1	1	1	1	1	1	0	1	1
Alistipes senegalensis A	1	1	1	1	1	1	1	1	0	1	1
Bacteroides caccae A	1	1	1	1	1	1	1	1	1	1	1				Bacteroidales
Bacteroides cellulosilyticus A	1	1	1	1	1	1	1	1	1	1	1				Bifidobacteriales
Bacteroides fragilis D	1	1	1	1	1	1	1	0	1	1	1				Eggerthellales
Bacteroides ovatus B	1	1	1	1	1	1	1	1	1	1	1				Clostridiales
Bacteroides ovatus O	1	1	1	1	1	1	1	1	1	1	1				Lactobacillales
Bacteroides ovatus R	1	1	1	1	1	1	1	1	1	1	1
Bacteroides ovatus S	1	1	1	1	1	1	1	0	1	1	1
Bacteroides stercoris A	1	1	1	1	1	1	1	1	0	1	1
Bacteroides thetaiotaomicron E	1	1	1	1	1	1	1	1	1	1	1
Bacteroides uniformis A	1	1	1	1	1	1	1	1	1	1	1
Bacteroides vulgatus A	1	1	1	1	1	1	1	1	1	1	1
Bacteroides vulgatus B	1	1	1	1	1	1	1	1	1	1	1
Barnesiella intestinihominis A	1	1	1	1	1	1	1	1	0	1	1
Odoribacter splanchnicus A	1	1	1	1	1	1	1	1	0	1	1
Parabacteroides distasonis A	1	1	1	1	1	1	1	1	1	1	1
Parabacteroides merdae A	1	1	1	1	1	1	1	1	0	1	1
Bifidobacterium adolescentis A	1	1	1	1	1	0	1	1	1	0	0
Bifidobacterium bifidum A	1	1	1	1	1	0	1	0	1	0	0
Bifidobacterium longum B	1	1	1	1	1	1	1	1	1	1	1
Bifidobacterium longum C	1	1	1	1	1	1	1	1	1	1	1
Bifidobacterium pseudocatenulatum A	1	1	1	1	1	0	0	1	1	0	0
Bifidobacterium pseudocatenulatum B	1	1	1	1	1	1	1	1	1	0	0
Eggerthella lenta A	1	1	1	1	1	1	0	1	1	1	1
Blautia massiliensis A	1	1	1	1	1	1	0	1	0	1	1
Blautia massiliensis B	1	1	1	1	1	1	1	1	0	1	1
Blautia wexlerae A	1	1	1	1	1	1	0	1	0	1	1
Clostridium A	1	1	1	1	1	1	1	1	0	1	1
Clostridium B	0	1	1	1	0	1	1	1	1	1	1
Clostridium bolteae A	1	1	1	1	0	0	1	1	1	1	1
Clostridium disporicum A	0	1	1	1	0	0	0	0	0	0	0
Clostridium innocuum A	1	0	1	1	1	1	0	1	0	1	1
Coprococcus comes A	1	1	1	1	1	1	0	1	0	1	1
Coprococcus comes B	1	1	1	1	1	1	1	1	0	1	1
Dorea longicatena A	1	1	1	1	1	1	1	1	0	1	1
Erysipelatoclostridium ramosum A	0	1	1	0	0	1	1	0	0	1	1
Eubacterium rectale A	1	1	1	1	1	1	1	1	1	1	0
Eubacterium siraeum A	1	1	1	1	1	0	1	0	0	1	1
Phocea massiliensis A	1	1	1	1	1	0	0	1	0	1	1
Roseburia faecis A	1	1	1	1	1	1	1	0	0	0	0
Ruminococcus B	1	1	1	1	1	1	1	1	1	0	0
Ruminococcus torques A	1	1	1	1	1	1	1	1	1	1	0
Streptococcus A	1	1	1	1	1	0	0	1	1	0	0
Streptococcus parasanguinis A	1	1	1	1	1	1	0	1	0	0	0
Streptococcus salivarius A	0	1	1	1	0	0	0	1	0	0	0
Streptococcus sobrinus A	1	1	1	1	1	0	0	0	0	1	1
