# Supplementary material for: Precise quantification of bacterial strains after fecal microbiota transplantation delineates long-term engraftment and explains outcomes
Source: Nat Microbiol. 2021 Sep 27;6(10):1309–18. doi: 10.1038/s41564-021-00966-0 (PMC8993687; doi:10.1038/s41564-021-00966-0)
Supplement: Source Data Extended Data Fig. 1 — Source data for Extended Data Fig. 1. [file 41564_2021_966_MOESM6_ESM.xlsx]

## Sheet: Extended Data Fig. 1a
Sample	Proportion of Bacterial reads explained by strains
D53t1	0.58
1001217B	0.28
D52t1	0.64
1001713B170131	0.78
D43t1	0.82
1001275B	0.72
1001175B	0.82
D33t1	0.76
1001283B150217	0.87
D40t1	0.94
D31t1	0.94
D41t1	0.68
D54t1	0.78
1001271B	0.78
D6t1	0.65
D59t2	0.49
D55t1	0.5
1001099B	0.65
1001262B	0.59
D46t1	0.78

## Sheet: Extended Data Fig. 1b
Sample	Host	% of bacterial reads explained by Strains
D262	Human	67
D262	Mouse	82
D262	Mouse	75
D262	Mouse	82
D271	Human	81
D271	Mouse	97
D271	Mouse	90
D271	Mouse	86
D099	Human	69
D099	Mouse	99
D099	Mouse	99
D099	Mouse	100

## Sheet: Extended Data Fig. 1c
Reference ATCC strain	K-mer sequence comparison performed against this strain of B ovatus	Fractional k-mer similarity between the reference and other B ovatus strains
Bacteroides_ovatus_ATCC_8483.fna	Bacteroides_ovatus_1001262st2_A1_h1001262B_191106.fna	0.4798
Bacteroides_ovatus_ATCC_8483.fna	Bacteroides_ovatus_D52st1_C3_D52t1_170925.fna	0.4521
Bacteroides_ovatus_ATCC_8483.fna	Bacteroides_ovatus_MSSM.D6t1_180914_D4.fna	0.7464
Bacteroides_ovatus_ATCC_8483.fna	Bacteroides_ovatus_MSSM.1001713B170131_170501_H5.fna	0.5442
Bacteroides_ovatus_ATCC_8483.fna	Bacteroides_ovatus_MSSM.1001099B_141215_E5.fna	0.5408
Bacteroides_ovatus_ATCC_8483.fna	Bacteroides_ovatus_1001262st1_B8_h1001262B_191106.fna	0.4721
Bacteroides_ovatus_ATCC_8483.fna	Bacteroides_ovatus_MSSM.1001283B150217_160131_B8.fna	0.5493
Bacteroides_ovatus_ATCC_8483.fna	Bacteroides_WAS_Bacteroides_ovatus_MSSM.BSD2780_06_1687_150420_H8.fna	0.1214
Bacteroides_ovatus_ATCC_8483.fna	Bacteroides_ovatus_1001271st1_A10_1001270J_160509.fna	0.7311
Bacteroides_ovatus_ATCC_8483.fna	Bacteroides_ovatus_MSSM.BSD2780_06_1687b_171204_C3.fna	0.465
Bacteroides_ovatus_ATCC_8483.fna	Bacteroides_ovatus_1001175st1_H2_1001175B_160314.fna	0.739
Bacteroides_ovatus_ATCC_8483.fna	Bacteroides_ovatus_MSSM.1001285H_161024_F8.fna	0.7212
Bacteroides_ovatus_ATCC_8483.fna	Bacteroides_ovatus_1001262st2_E2_h1001262B_191106.fna	0.4791
Bacteroides_ovatus_ATCC_8483.fna	Bacteroides_xylanisolvens_WAS_Bacteroides_ovatus_MSSM.D31t1_170403_H1.fna	0.2226
Bacteroides_ovatus_ATCC_8483.fna	Bacteroides_ovatus_MSSM.1001283B150225_161107_D3.fna	0.5493
Bacteroides_ovatus_ATCC_8483.fna	Bacteroides_ovatus_MSSM.1001287H_170206_B8.fna	0.7212
Bacteroides_ovatus_ATCC_8483.fna	Bacteroides_ovatus_MSSM.BSD2780_06_1687b_171204_H2.fna	0.4649
Bacteroides_ovatus_ATCC_8483.fna	Bacteroides_ovatus_1001095st1_B11_1001095IJ_161003.fna	0.5339
Bacteroides_ovatus_ATCC_8483.fna	Bacteroides_ovatus_MSSM.D33t1_170424_H5.fna	0.5265
Bacteroides_ovatus_ATCC_8483.fna	Bacteroides_ovatus_MSSM.1001275B_160808_G11.fna	0.5481
Bacteroides_ovatus_ATCC_8483.fna	Bacteroides_ovatus_MSSM.D33t1_170424_H1.fna	0.5243
Bacteroides_ovatus_ATCC_8483.fna	Bacteroides_ovatus_1001262st1_F3_1001254J_160919.fna	0.472
Bacteroides_ovatus_ATCC_8483.fna	Bacteroides_ovatus_MSSM.1001713B170207_170306_D4.fna	0.724
Bacteroides_ovatus_ATCC_8483.fna	Bacteroides_ovatus_J1101004st1_A7_J1101004_170508.fna	0.5021
Bacteroides_ovatus_ATCC_8483.fna	Bacteroides_WAS_Bacteroides_ovatus_MSSM.1001136B_160425_E2.fna	0.116
Bacteroides_ovatus_ATCC_8483.fna	Bacteroides_ovatus_1001262st1_A4_h1001262B_191106.fna	0.4721
Bacteroides_ovatus_ATCC_8483.fna	Bacteroides_ovatus_1001262st1_H11_1001254J_160919.fna	0.472
Bacteroides_ovatus_ATCC_8483.fna	Bacteroides_ovatus_MSSM.1001302B_160321_D4.fna	0.2336
Bacteroides_ovatus_ATCC_8483.fna	Bacteroides_ovatus_WAS_Bacteroides_xylanisolvens_MSSM.D41t1_190614_B11.fna	0.4787
Bacteroides_ovatus_ATCC_8483.fna	Bacteroides_ovatus_1001175st1_D1_1001175B_160314.fna	0.739
Bacteroides_ovatus_ATCC_8483.fna	Bacteroides_ovatus_D52st1_H8_D52t1_170925.fna	0.4522
Bacteroides_ovatus_ATCC_8483.fna	Bacteroides_ovatus_MSSM.D31t1_170403_B8.fna	0.5437
Bacteroides_ovatus_ATCC_8483.fna	Bacteroides_ovatus_WAS_Bacteroides_xylanisolvens_MSSM.D46t1_190503_G7.fna	0.5381
Bacteroides_ovatus_ATCC_8483.fna	Bacteroides_ovatus_D40st1_C6_D40t1_170626.fna	0.4738
Bacteroides_ovatus_ATCC_8483.fna	Bacteroides_ovatus_MSSM.BSD2780_12_0875_150330_H2.fna	0.4546
Bacteroides_ovatus_ATCC_8483.fna	Bacteroides_ovatus_MSSM.BSD2780_06_1688b_171218_C6.fna	0.8958
Bacteroides_ovatus_ATCC_8483.fna	Bacteroides_ovatus_MSSM.1001275B_160808_G1.fna	0.5344
Bacteroides_ovatus_ATCC_8483.fna	Bacteroides_ovatus_MSSM.1001175B_160314_D1.fna	0.739
Bacteroides_ovatus_ATCC_8483.fna	Bacteroides_ovatus_MSSM.1001287H_170206_B5.fna	0.7213
Bacteroides_ovatus_ATCC_8483.fna	Bacteroides_ovatus_MSSM.D6t1_180914_H1.fna	0.7358
Bacteroides_ovatus_ATCC_8483.fna	Bacteroides_ovatus_MSSM.BSD2780_06_1688b_171218_C3.fna	0.8958
Bacteroides_ovatus_ATCC_8483.fna	Bacteroides_ovatus_MSSM.1001283B150210_160208_G7.fna	0.5493
Bacteroides_ovatus_ATCC_8483.fna	Bacteroides_ovatus_MSSM.BSD2780_12_0875b_170604_D9.fna	0.4539
Bacteroides_ovatus_ATCC_8483.fna	Bacteroides_ovatus_MSSM.D54t1_190329_H7.fna	0.3473
Bacteroides_ovatus_ATCC_8483.fna	Bacteroides_ovatus_MSSM.1001271_151109_D10.fna	0.7326
Bacteroides_ovatus_ATCC_8483.fna	Bacteroides_ovatus_1001262st2_F9_h1001262B_191106.fna	0.4798
Bacteroides_ovatus_ATCC_8483.fna	Bacteroides_ovatus_MSSM.D6t1_180914_F11.fna	0.4694
Bacteroides_ovatus_ATCC_8483.fna	Bacteroides_ovatus_1001262st1_G12_h1001262B_191106.fna	0.472
Bacteroides_ovatus_ATCC_8483.fna	Bacteroides_ovatus_MSSM.1001262B_160229_F6.fna	0.4721
Bacteroides_ovatus_ATCC_8483.fna	Bacteroides_ovatus_MSSM.D33t1_170424_B2.fna	0.5262
Bacteroides_ovatus_ATCC_8483.fna	Bacteroides_ovatus_MSSM.1001283B150210_160208_C6.fna	0.4788
Bacteroides_ovatus_ATCC_8483.fna	Bacteroides_ovatus_MSSM.BSD2780_06_1687_150420_H2.fna	0.7468
Bacteroides_ovatus_ATCC_8483.fna	Bacteroides_ovatus_MSSM.D54t1_190329_C6.fna	0.3438
Bacteroides_ovatus_ATCC_8483.fna	Bacteroides_ovatus_MSSM.D6t1_180914_B7.fna	0.4614
Bacteroides_ovatus_ATCC_8483.fna	Bacteroides_ovatus_MSSM.1001136B_160425_E5.fna	0.5422
Bacteroides_ovatus_ATCC_8483.fna	Bacteroides_ovatus_1001262st2_C4_m1001262Bt1_191214.fna	0.4788
Bacteroides_ovatus_ATCC_8483.fna	Bacteroides_ovatus_1001262st1_E6_h1001262B_191106.fna	0.472
Bacteroides_ovatus_ATCC_8483.fna	Bacteroides_ovatus_1001262st2_F4_m1001262Bt2_200113.fna	0.4797
Bacteroides_ovatus_ATCC_8483.fna	Bacteroides_ovatus_MSSM.1001713B170214_170313_C5.fna	0.5439
Bacteroides_ovatus_ATCC_8483.fna	Bacteroides_ovatus_J1101437st1_G10_J1101437_171009.fna	0.4945
Bacteroides_ovatus_ATCC_8483.fna	Bacteroides_ovatus_MSSM.1001283B150304_161114_E10.fna	0.7212
Bacteroides_ovatus_ATCC_8483.fna	Bacteroides_ovatus_MSSM.1001283B150217_160131_G6.fna	0.549
Bacteroides_ovatus_ATCC_8483.fna	Bacteroides_ovatus_MSSM.BSD2780_12_0875_150330_E1.fna	0.4545
Bacteroides_ovatus_ATCC_8483.fna	Bacteroides_ovatus_MSSM.1001713B170214_170313_E4.fna	0.5439
Bacteroides_ovatus_ATCC_8483.fna	Bacteroides_ovatus_MSSM.1001302B_160321_F3.fna	0.2338
Bacteroides_ovatus_ATCC_8483.fna	Bacteroides_ovatus_MSSM.1001175B_160314_H2.fna	0.739
Bacteroides_ovatus_ATCC_8483.fna	Bacteroides_ovatus_1001175st1_E11_1001175B_160314.fna	0.7388
Bacteroides_ovatus_ATCC_8483.fna	Bacteroides_ovatus_MSSM.1001713B170221_170320_A10.fna	0.5419
Bacteroides_ovatus_ATCC_8483.fna	Bacteroides_ovatus_MSSM.1001283B150225_161107_E5.fna	0.7213
Bacteroides_ovatus_ATCC_8483.fna	Bacteroides_ovatus_1001262st2_E5_h1001262B_191106.fna	0.48
Bacteroides_ovatus_ATCC_8483.fna	Bacteroides_ovatus_D40st1_B4_D40t1_170626.fna	0.4737
Bacteroides_ovatus_ATCC_8483.fna	Bacteroides_xylanisolvens_WAS_Bacteroides_ovatus_MSSM.1001271_151109_B2.fna	0.217
Bacteroides_ovatus_ATCC_8483.fna	Bacteroides_ovatus_MSSM.1001283B150225_161107_H9.fna	0.5494
Bacteroides_ovatus_ATCC_8483.fna	Bacteroides_ovatus_WAS_Dorea_genus_MSSM.1001713B170131_170501_D4.fna	0.544
Bacteroides_ovatus_ATCC_8483.fna	Bacteroides_ovatus_MSSM.1001285H_161024_E2.fna	0.5708
Bacteroides_ovatus_ATCC_8483.fna	Bacteroides_ovatus_WAS_Bifidobacterium_longum_MSSM.1001175B_160314_E11.fna	0.7388
Bacteroides_ovatus_ATCC_8483.fna	Bacteroides_ovatus_MSSM.D55t1_190419_D7.fna	0.184
Bacteroides_ovatus_ATCC_8483.fna	Bacteroides_ovatus_WAS_Bacteroides_thetaiotaomicron_MSSM.1001095H_141208_D4.fna	0.5343
Bacteroides_ovatus_ATCC_8483.fna	Bacteroides_ovatus_D33st2_H1_D33t1_170424.fna	0.5243
Bacteroides_ovatus_ATCC_8483.fna	Bacteroides_ovatus_MSSM.1001311H_170123_H2.fna	0.7211
Bacteroides_ovatus_ATCC_8483.fna	Bacteroides_ovatus_MSSM.BSD2780_12_0875b_170604_G4.fna	0.4539
Bacteroides_ovatus_ATCC_8483.fna	Bacteroides_ovatus_MSSM.1001271B_150615_H2.fna	0.7329
Bacteroides_ovatus_ATCC_8483.fna	Bacteroides_ovatus_D33st2_H5_D33t1_170424.fna	0.5265
Bacteroides_ovatus_ATCC_8483.fna	Bacteroides_ovatus_D33st2_B2_D33t1_170424.fna	0.5262
Bacteroides_ovatus_ATCC_8483.fna	Bacteroides_ovatus_D31st1_B8_D31t1_170403.fna	0.5437
Bacteroides_ovatus_ATCC_8483.fna	Bacteroides_ovatus_MSSM.BSD2780_06_1688b_171218_A7.fna	0.8959
Bacteroides_ovatus_ATCC_8483.fna	Bacteroides_ovatus_WAS_Bacteroides_xylanisolvens_MSSM.D41t1_190614_D4.fna	0.4787
Bacteroides_ovatus_ATCC_8483.fna	Bacteroides_ovatus_MSSM.1001713B170221_170320_D3.fna	0.7213
Bacteroides_ovatus_ATCC_8483.fna	Bacteroides_ovatus_MSSM.1001283B150304_161114_B2.fna	0.721
Bacteroides_ovatus_ATCC_8483.fna	Bacteroides_ovatus_J1101437st1_H11_J1101437_171009.fna	0.4945
Bacteroides_ovatus_ATCC_8483.fna	Bacteroides_ovatus_MSSM.D55t1_190419_G7.fna	0.1839
Bacteroides_ovatus_ATCC_8483.fna	Bacteroides_ovatus_D53st1_E11_D53t1_180928.fna	0.8975
Bacteroides_ovatus_ATCC_8483.fna	Bacteroides_ovatus_J1101004st1_E8_J1101004_170508.fna	0.5021
Bacteroides_ovatus_ATCC_8483.fna	Bacteroides_ovatus_MSSM.D54t1_190329_F5.fna	0.3464
Bacteroides_ovatus_ATCC_8483.fna	Bacteroides_ovatus_MSSM.1001270H_150608_A4.fna	0.7329
Bacteroides_ovatus_ATCC_8483.fna	Bacteroides_ovatus_MSSM.1001283B150225_161107_G8.fna	0.5494
Bacteroides_ovatus_ATCC_8483.fna	Bacteroides_ovatus_MSSM.1001311H_170123_F6.fna	0.5493

## Sheet: Extended Data Fig. 1d
Strain	Percentage of k-mer left after scrubbing for each bacterial strain
Lactobacillus_WAS_Lactobacillus_salivarius_MSSM.1001270B_150601_C6	20.13
Lactobacillus_paragasseri_WAS_Lactobacillus_gasseri_MSSM.D6t1_180914_C1	8.42
Lactobacillus_WAS_Lactobacillus_rhamnosus_MSSM.1001095A_150126_H2	14.38
Bifidobacterium_adolescentis_MSSM.1001136B_160425_F9	3.18
Bifidobacterium_adolescentis_MSSM.1001271B_150615_A4	3.26
Clostridium_WAS_Peptostreptococcus_anaerobius_MSSM.BSD2780_12_0874b_150522_E5	89.56
Bifidobacterium_adolescentis_MSSM.1001270B_150601_E2	2.56
Enterococcus_faecalis_NA_A1_m1001262Bt2_200113	3.6
Slackia_exigua_MSSM.1001095H_141208_C6	16.01
Clostridium_perfringens_MSSM.1001285H_161024_C9	7.45
Enterococcus_faecalis_MSSM.1001283B150210_160208_H6	4
Clostridium_perfringens_MSSM.1001175B_160314_F9	20.95
Staphylococcus_J1101437sp1_J1101437st1_F1_J1101437_171009	62.52
Lactobacillus_plantarum_MSSM.1001254B_151014_A7	8.71
Enterococcus_saccharolyticus_WAS_Enterococcus_gallinarum_MSSM.BSD2780_06_1688_150302_F2	4.74
Clostridium_perfringens_MSSM.BSD2780_06_1688_150302_G7	8.7
Bifidobacterium_adolescentis_MSSM.D59t1_181005_G7	2
Fusobacterium_varium_MSSM.1001254B_151014_B5	88.09
Ruminococcus_1001283sp1_1001254st1_F9_1001254J_160919	5.21
Ruminococcus_WAS_Ruminococcus_torques_MSSM.D59t2_181005_E7	4.29
Lactobacillus_paracasei_WAS_Klebsiella_oxytoca_MSSM.1001095A_150126_G7	7.51
Enterococcus_mundtii_MSSM.1001295B_180824_C12	7.16
Ruminococcus_WAS_Ruminococcus_obeum_MSSM.1001713B170207_170306_F5	25.01
Pediococcus_acidilactici_MSSM.1001295B_180824_F12	8.32
Alistipes_WAS_Alistipes_onderdonkii_MSSM.1001713B170207_170306_E5	4.56
Barnesiella_intestinihominis_WAS_MSSM.1001283B150304_161114_D1	6.1
Eggerthella_WAS_Eggerthella_lenta_MSSM.D33t1_170424_F11	3.05
Streptococcus_constellatus_MSSM.D6t1_180914_C10	11.27
Bifidobacterium_longum_MSSM.1001283B150225_161107_F12	2.25
Bacteroides_eggerthii_D53st1_E5_D53t1_180928	6.65
Parabacteroides_johnsonii_D43st1_H1_D43t1_170807	16.05
Bifidobacterium_pseudocatenulatum_MSSM.1001275B_160808_D7	3.01
Collinsella_aerofaciens_MSSM.BSD2780_12_0874b_150522_H1	9.05
Parabacteroides_distasonis_MSSM.1001713B170221_170320_A5	CT06	10.98
Collinsella_aerofaciens_WAS_MSSM.D41t1_190614_G2	18.45
Eggerthella_lenta_J1101653st2_H2_J1101653_170612	5.2
Clostridium_symbiosum_MSSM.BSD2780_12_0875b_170604_D12	4.54
Bacteroides_thetaiotaomicron_NA_B7_m1001262Bt0_191120	6.45
Bacteroides_salyersiae_MSSM.1001136B_160425_A10	18.74
Bacteroides_fragilis_WAS_Anaerofustis_stercorihominis_MSSM.1001271_151109_A3	6.3
Bacteroides_nordii_MSSM.D59t1_181005_G4	6.29
Paraprevotella_clara_WAS_Paraprevotella_species_MSSM.1001713B170221_170320_F11	4.08
Bacteroides_ovatus_WAS_Bacteroides_xylanisolvens_MSSM.D46t1_190503_G7	4.06
Escherichia_coli_WAS_MSSM.1001175B_160314_A2	3.46
Eggerthella_lenta_MSSM.1001287H_170206_A6	4.14
Clostridium_BSD2780120875sp2_J1100102st1_D7_J1100102_180507	4.86
Lachnospiraceae_WAS_Clostridium_orbiscindens_MSSM.1001302B_160321_E11	9.27
Staphylococcus_BSD2780120874sp1_D43st1_H6_D43t1_170807	43.05
Bacteroides_BSD2780120875sp2_1001254st1_A3_1001254J_160919	11.46
Barnesiella_intestinihominis_WAS_Barnesiella_species_MSSM.D31t1_170403_E6	6.11
Anaerotruncus_rubiinfantis_WAS_Anaerotruncus_species_MSSM.D41t1_190614_H2	12.3
Eggerthella_lenta_J1100102st1_B8_J1100102_180507	3
Bifidobacterium_longum_MSSM.D6t1_180914_F8	2.46
Bacteroides_eggerthii_MSSM.D6t1_180914_F2	5.38
Pseudoflavonifractor_WAS_Ruminococcus_species_MSSM.BSD2780_06_1688b_171218_E11	86.38
Veillonella_parvula_MSSM.1001216B_150713_F11	16.57
Butyricicoccus_genus_MSSM.1001099B_141215_D10	14.04
Enterococcus_faecium_WAS_Escherichia_coli_MSSM.1001271_151109_G9	3.12
Ruminococcus_species_J1101004st1_H1_J1101004_170508
Bacteroides_vulgatus_MSSM.1001262B_160229_F12	2.83
Streptococcus_anginosus_MSSM.1001713B170131_170501_E6	14.48
Bifidobacterium_adolescentis_D53st1_D4_D53t1_180928	2.37
Enterococcus_faecium_MSSM.1001287H_170206_C9	4.33
Alistipes_1001270sp1_1001270st1_B2_1001270J_160509	22.57
Raoultella_planticola_NA_H9_m1001262Bt1_191214	54.01
Parabacteroides_merdae_MSSM.1001713B170207_170306_F10	2.71
Bacteroides_fragilis_MSSM.1001285H_161024_D4	2.34
Clostridium_WAS_MSSM.BSD2780_06_1688_150302_F12	19.56
Colinsella_J1101004sp1_J1101004st1_A10_J1101004_170508	18.91
Veillonella_dispar_MSSM.1001216B_150713_A10	21.18
Clostridium_WAS_MSSM.BSD2780_06_1687b_171204_F2	3.41
Eubacterium_rectale_1001254st1_C7_1001254J_160919
Clostridium_WAS_MSSM.BSD2780_06_1687b_171204_A3	6.63
Clostridium_WAS_Romboutsia_species_MSSM.D33t1_170424_H2	8.23
Clostridium_WAS_Clostridium_hathewayi_MSSM.1001285H_161024_A12	4.05
Lactobacillus_plantarum_WAS_Lactobacillus_paracasei_MSSM.1001095A_150126_D1	4.75
Clostridium_symbiosum_MSSM.BSD2780_06_1687b_171204_H4	7.05
Pediococcus_acidilactici_WAS_Lactobacillus_rhamnosus_MSSM.1001095A_150126_C3	13.8
Klebsiella_variicola_NA_F10_m1001262Bt1_191214	7.06
Bacteroides_massiliensis_MSSM.1001275B_160808_C5	2.68
Enterococcus_WAS_Enterococcus_dispar_MSSM.BSD2780_06_1688_150302_H4	17.09
Clostridium_WAS_Clostridium_butyricum_MSSM.1001713B170214_170313_A7	29.53
Bifidobacterium_bifidum_MSSM.BSD2780_12_0875b_170604_B1	3.1
Ruminococcus_albus_WAS_Enterococcus_faecium_MSSM.1001136B_160425_B10	23.16
Clostridium_ramosum_MSSM.1001302B_160321_G9	4.92
Bacteroides_ovatus_WAS_Bacteroides_thetaiotaomicron_MSSM.1001095H_141208_D4	4.26
Streptococcus_1001283sp2_1001095st1_D10_1001095IJ_161003	8.66
Streptococcus_1001175sp2_D33st1_B11_D33t1_170424	4.16
Ruminococcus_torques_WAS_Ruminococcus_species_MSSM.1001285H_161024_C3	YL32	6.84
Bacteroides_ovatus_MSSM.D6t1_180914_D4	2.89
Clostridium_WAS_Peptostreptococcaceae_species_MSSM.1001713B170131_170501_G6	64.18
Parabacteroides_distasonis_MSSM.1001262B_160229_B8	2.41
Veillonella_parvula_MSSM.1001295B_180824_H5	12.74
Clostridiales_WAS_Ruminococcus_species_MSSM.1001713B170214_170313_E3	13.39
Escherichia_coli_NA_D1_m1001262Bt1_191214	2.15
Ruminococcus_WAS_Blautia_species_MSSM.1001283B150304_161114_C9
Bifidobacterium_pseudocatenulatum_MSSM.1001285H_161024_F4	2.74
Actinomyces_WAS_Actinomyces_turicensis_MSSM.1001270H_150608_E10	25.44
Ruminococcus_obeum_WAS_Blautia_species_MSSM.D31t1_170403_H11	40.06
Lactobacillus_salivarius_WAS_Lactobacillus_plantarum_MSSM.1001287B_170206_E2	16.24
Streptococcus_salivarius_MSSM.1001713B170207_170306_D10	6.64
Bacteroides_clarus_MSSM.D55t1_190419_A3	11.92
Eubacterium_rectale_D43st1_G2_D43t1_170807
Bacteroides_massiliensis_D53st1_C12_D53t1_180928	6.29
Enterococcus_faecium_1001262st1_H1_h1001262B_191106	6.39
Streptococcus_anginosus_MSSM.1001283B150304_161114_B7	13.34
Bifidobacterium_longum_MSSM.D31t1_170403_B2	2.69
Lachnospiraceae_1001136sp1_D40st1_H4_D40t1_170626	2.89
Bacteroides_WAS_Bacteroides_faecis_MSSM.BSD2780_06_1687b_171204_G4	2.39
Bifidobacterium_longum_J1101437st1_B2_J1101437_171009	2.22
Bacteroides_uniformis_MSSM.BSD2780_12_0874b_150522_F3	2.6
Bacillus_J1101004sp1_J1101004st1_A1_J1101004_170508	9.18
Ruminococcus_obeum_D53st1_D9_D53t1_180928	N6H1-15	2.9
Bacteroides_thetaiotaomicron_D40st2_F2_D40t1_170626	3.56
Lactobacillus_WAS_Lactobacillus_johnsonii_MSSM.BSD2780_06_1687_150420_B4	24.76
Proteus_mirabilis_MSSM.1001254B_151014_E5	9.24
Streptococcus_1001262sp2_D53st1_H2_D53t1_180928	7.29
Clostridium_ramosum_MSSM.1001285H_161024_C6	10.43
Klebsiella_pneumoniae_MSSM.D6t1_180914_H10	3.76
Lactobacillus_WAS_Lactobacillus_crispatus_MSSM.D31t1_170403_E4	91.68
Lactococcus_lactis_NA_E4_m1001262Bt1_191214	20.84
Bacteroides_finegoldii_MSSM.D59t2_181005_D3	16.06
Parabacteroides_distasonis_MSSM.BSD2780_12_0874_150323_E11	CT06	2.71
Bifidobacterium_longum_MSSM.1001283B150225_161107_D10	2.17
Bacteroides_ovatus_D40st1_B4_D40t1_170626	1.85
Clostridium_D43sp1_D43st1_H7_D43t1_170807	80.32
Escherichia_coli_MSSM.1001095H_141208_F11	3.21
Bacteroides_uniformis_MSSM.1001283B150209_150212_D7	1.55
Turicibacter_species_MSSM.1001262B_160229_D7	H121	4.5
Enterococcus_faecium_NA_C12_m1001262Bt0_191120	4.23
Streptococcus_anginosus_MSSM.BSD2780_12_0874b_150522_B1	7.24
Bifidobacterium_longum_1001270st2_F3_1001270J_160509	2.31
Bacteroides_thetaiotaomicron_D43st1_F12_D43t1_170807	4.69
Streptococcus_WAS_Streptococcus_parasanguinis_MSSM.1001283B150304_161114_F10	6.12
Bacteroides_thetaiotaomicron_1001270st1_G10_1001270J_160509	3.51
Intestinimonas_butyriciproducens_WAS_MSSM.D59t2_181005_A6	10.34
Clostridium_WAS_Clostridium_clostridioforme_ENR_0420_ENR_MSSM.1001283B150225_161107_B6	10.2
Clostridium_WAS_Parvimonas_species_MSSM.BSD2780_06_1688b_171218_E8	79.61
Clostridium_WAS_Clostridium_tyrobutyricum_MSSM.1001713B170207_170306_A1	8.75
Escherichia_coli_MSSM.BSD2780_12_0875_150330_F6	2.03
Citrobacter_braakii_NA_B7_m1001262Bt2_200113	22.27
Bacteroides_thetaiotaomicron_MSSM.1001136B_160425_C5	2.92
Streptococcus_1001283sp1_J1101437st1_F11_J1101437_171009	12.87
Ruminococcus_WAS_Blautia_species_MSSM.1001713B170214_170313_B5
Ruminococcus_obeum_WAS_MSSM.1001271B_150615_E5	5.62
Clostridium_WAS_Clostridium_clostridioforme_MSSM.1001271B_150615_H5	15.59
Eggerthella_lenta_MSSM.1001713B170221_170320_D6	1.42
Bifidobacterium_bifidum_MSSM.BSD2780_06_1687_150420_D1	2.25
Bacteroides_massiliensis_D40st1_A9_D40t1_170626	2.46
Ruminococcus_gnavus_MSSM.BSD2780_06_1687_150420_H1	4.7
Enterococcus_faecalis_MSSM.1001283B150304_161114_D11	4.33
Alistipes_putredinis_MSSM.1001287H_170206_F3	5.17
Bacteroides_dorei_WAS_Bacteroides_vulgatus_MSSM.D31t1_170403_C3	2.28
Bacteroides_cellulosilyticus_MSSM.D46t1_190503_F9	5.82
Eubacterium_1001302sp1_1001254st1_F8_1001254J_160919	8.94
Bacteroides_stercoris_D40st1_E5_D40t1_170626	5.95
Bacteroides_caccae_MSSM.BSD2780_12_0875b_170604_B11	1.71
Lactobacillus_salivarius_MSSM.1001295B_180824_C9	14.79
Eubacterium_WAS_Eubacterium_limosum_MSSM.BSD2780_12_0874b_150522_C8	80.67
Clostridium_ramosum_MSSM.1001217B_150727_B8	13.06
Eggerthella_lenta_MSSM.1001136B_160425_H2	3.36
Bacteroides_WAS_Bacteroides_nordii_MSSM.BSD2780_12_0875b_170604_D4	4.54
Ruminococcus_gnavus_MSSM.1001302B_160321_G6	5.44
Dorea_longicatena_D53st1_G6_D53t1_180928	2.8
Streptococcus_salivarius_WAS_MSSM.D6t1_180914_C4	10.64
Streptococcus_1001175sp2_D40st1_E6_D40t1_170626	7.72
Eubacterium_WAS_Ruminococcus_torques_MSSM.1001302B_160321_D10	13.2
Fusobacterium_WAS_Fusobacterium_species_MSSM.1001295B_180824_G3	82.47
Bacteroides_uniformis_MSSM.BSD2780_06_1688_150302_G4	2.52
Enterococcus_faecium_MSSM.1001713B170214_170313_C3	4.62
Bacteroides_WAS_Bacteroides_nordii_MSSM.1001713B170221_170320_G1	4.03
Lactobacillus_J1101004sp1_J1101004st1_E2_J1101004_170508	19.5
Lactobacillus_casei_MSSM.1001099B_141215_B4	7.78
Clostridium_perfringens_MSSM.BSD2780_06_1688_150302_E4	7.14
Streptococcus_1001283sp2_D53st1_G12_D53t1_180928	10.22
Bifidobacterium_pseudocatenulatum_MSSM.D6t1_180914_B11	2.71
Bifidobacterium_bifidum_MSSM.D31t1_170403_D8	2.62
Bacteroides_uniformis_MSSM.D31t1_170403_D7	3.12
Clostridium_paraputrificum_MSSM.1001285H_161024_H4	6.84
MSSM.J1101437_J1101437sp1_J1101437st1_A5_J1101437_171009	65.71
Ruminococcus_WAS_Blautia_genus_MSSM.1001302B_160321_A2
Streptococcus_salivarius_MSSM.1001216B_150713_H8	5.07
Bifidobacterium_adolescentis_MSSM.BSD2780_06_1688_150302_F11	4.29
Anaeromassilibacillus_WAS_Clostridium_MSSM.1001302sp1_MSSM.D41t1_190614_C2	Marseille-P3756	18.64
Morganella_morganii_MSSM.1001216B_150713_C11	47.01
Ruminococcus_obeum_D43st1_D1_D43t1_170807	7.91
Clostridium_bolteae_WAS_MSSM.1001302B_160321_D9	3.94
Citrobacter_WAS_Citrobacter_amalonaticus_MSSM.1001311H_170123_A7	20.53
Alistipes_WAS_Alistipes_shahii_MSSM.1001713B170131_170501_D7	3.19
Eubacterium_biforme_MSSM.D31t1_170403_F4	19.31
Clostridium_WAS_Clostridium_species_MSSM.1001283B150217_160131_B10	8.52
Holdemania_WAS_Holdemania_filiformis_MSSM.1001095H_141208_F2	24.97
Bacillus_coagulans_MSSM.BSD2780_06_1689_15009_A3	9.91
Ruminococcus_WAS_Blautia_genus_MSSM.1001283B150217_160131_C5	3.36
Parabacteroides_merdae_D52st1_B4_D52t1_170925	2.5
Clostridium_WAS_Clostridium_tertium_MSSM.D46t1_190503_E9	18.51
Bacteroides_vulgatus_D53st2_C3_D53t1_180928	2.16
Eubacterium_siraeum_MSSM.1001283B150304_161114_F8	8.85
Streptococcus_1001283sp4_D53st2_F4_D53t1_180928	7.39
Bacteroides_cellulosilyticus_MSSM.D41t1_190614_F2	5.3
Turicibacter_sanguinis_WAS_MSSM.BSD2780_12_0874b_150522_G1	H121	4.07
Bacteroides_massiliensis_MSSM.1001302B_160321_B5	2.04
Alistipes_D43sp2_D43st1_G6_D43t1_170807	24.11
Bacteroides_vulgatus_D40st2_E11_D40t1_170626	2.41
Bacteroides_thetaiotaomicron_D40st1_C3_D40t1_170626	2.46
Streptococcus_anginosus_MSSM.1001175B_160314_H11	8.98
Klebsiella_pneumoniae_D43st1_C5_D43t1_170807	4.13
Collinsella_aerofaciens_MSSM.1001713B170131_170501_H8	11.89
MSSM.BSD2780_06_1687b_171204_C2	2.5
Coprococcus_comes_MSSM.D54t1_190329_E4
Enterococcus_avium_J1101653st1_D1_J1101653_170612	22.16
Clostridium_WAS_Clostridium_perfringens_MSSM.BSD2780_06_1688_150302_G7	45.34
Bacteroides_fragilis_1001262st1_G2_1001254J_160919	2.75
Clostridium_WAS_Romboutsia_species_MSSM.BSD2780_06_1687b_171204_C1	9.25
Streptococcus_WAS_Streptococcus_parasanguinis_MSSM.1001713B170207_170306_C3	55.58
Bifidobacterium_longum_MSSM.BSD2780_06_1689_15009_E10	2.98
Bacteroides_ovatus_MSSM.D54t1_190329_F5	18.52
Bacteroides_ovatus_MSSM.BSD2780_06_1687b_171204_C3	2.22
Bacteroides_ovatus_MSSM.1001713B170214_170313_E4	2.98
Escherichia_coli_MSSM.BSD2780_06_1687_150420_G4	1.73
Clostridium_WAS_Romboutsia_species_MSSM.1001285H_161024_C4	10.05
Enterococcus_faecalis_MSSM.BSD2780_06_1687_150420_G6	4.8
Harryflintia_acetispora_WAS_MSSM.D54t1_190329_B8	74.12
Enterococcus_faecalis_MSSM.BSD2780_06_1688_150302_D12	5.08
Roseburia_WAS_Roseburia_faecis_MSSM.1001713B170207_170306_F11
Collinsella_aerofaciens_MSSM.1001099B_141215_A1	24.84
Lactococcus_garvieae_1001262st1_H10_m1001262Bt1_191214	8.54
Klebsiella_pneumoniae_D43st2_B11_D43t1_170807	10.16
Clostridium_bolteae_MSSM.1001287H_170206_C8	5.27
Collinsella_aerofaciens_MSSM.D54t1_190329_E10	7.98
Alistipes_WAS_Alistipes_finegoldii_MSSM.1001713B170207_170306_H2	2.48
Streptococcus_gordonii_MSSM.BSD2780_12_0874_150323_D6	10.16
Bacteroides_thetaiotaomicron_MSSM.D33t1_170424_D10	8.11
MSSM.J1101004_J1101004sp1_J1101004st1_G4_J1101004_170508	9.15
Eggerthella_lenta_MSSM.BSD2780_12_0874_150323_H10	3.07
Clostridium_perfringens_MSSM.1001283B150225_161107_A12	5.7
Bifidobacterium_adolescentis_D52st1_B8_D52t1_170925	1.67
Parabacteroides_merdae_WAS_MSSM.BSD2780_12_0875b_170604_B5	2.24
Weissella_cibaria_WAS_Weissella_MSSM.1001283sp1_MSSM.D6t1_180914_E9	7.93
Bacteroides_uniformis_MSSM.D54t1_190329_E2	3.07
Bacteroides_stercoris_D52st2_D7_D52t1_170925	5.62
Coprococcus_comes_WAS_Ruminococcus_species_MSSM.1001283B150304_161114_E1	2.91
Bifidobacterium_adolescentis_MSSM.D46t1_190503_C9	3.49
Bacteroides_ovatus_1001262st2_E2_h1001262B_191106	3.52
Bifidobacterium_adolescentis_MSSM.1001275B_160808_D1	2.34
Turicibacter_sanguinis_WAS_Turicibacter_species_MSSM.1001283B150210_160208_E2	H121	4.31
Bacteroides_ovatus_MSSM.1001285H_161024_E2	4.2
Alistipes_WAS_Alistipes_species_MSSM.D31t1_170403_E11	85.18
Bifidobacterium_adolescentis_1001095st1_A7_1001095IJ_161003	2.91
Bifidobacterium_adolescentis_MSSM.BSD2780_06_1687_150420_A4	1.98
Odoribacter_splanchnicus_WAS_Odoribacter_genus_MSSM.1001136B_160425_A5	1.5
Escherichia_coli_MSSM.1001311H_170123_E2	1.63
Parabacteroides_merdae_WAS_Blautia_producta_MSSM.1001302B_160321_F2	9.3
Ruminococcus_WAS_MSSM.1001713B170221_170320_F12	5.05
Bifidobacterium_longum_MSSM.1001275B_160808_B3	2.46
Bifidobacterium_adolescentis_MSSM.BSD2780_12_0874b_150522_D7	2.6
Lachnospiraceae_1001136sp1_D52st1_G2_D52t1_170925	3.16
Escherichia_coli_MSSM.1001713B170207_170306_A4	2.49
Clostridium_symbiosum_D43st1_G12_D43t1_170807	5.13
Lactobacillus_rhamnosus_MSSM.1001311H_170123_H11	18.7
Lactobacillus_J1101004sp1_1001095st1_B4_1001095IJ_161003	9.33
Escherichia_coli_MSSM.D41t1_190614_H4	1.22
Citrobacter_WAS_Citrobacter_freundii_MSSM.1001311H_170123_F2	6.62
Bacteroides_caccae_MSSM.BSD2780_06_1689_15009_E2	0.96
Lactobacillus_WAS_Lactobacillus_gasseri_MSSM.1001175B_160314_D8	22.23
Bacteroides_caccae_MSSM.1001136B_160425_A12	2.74
Bacteroides_thetaiotaomicron_MSSM.1001099B_141215_D1	2.93
Clostridium_BSD2780120875sp2_D52st1_F1_D52t1_170925	4.91
Gordonibacter_WAS_Slackia_genus_MSSM.1001095H_141208_B10	15
Clostridium_citroniae_J1101437st1_D5_J1101437_171009	YL32	18.61
Bacteroides_fragilis_MSSM.BSD2780_06_1689_15009_H4	5.8
Leuconostoc_lactis_NA_G3_m1001262Bt1_191214	27
Clostridium_BSD3178071175sp1_D53st1_C8_D53t1_180928	89.89
Bacteroides_ovatus_MSSM.1001302B_160321_D4	4.53
Parabacteroides_johnsonii_MSSM.1001275B_160808_A11	CT06	16.15
Bacteroides_thetaiotaomicron_D52st1_B7_D52t1_170925	2.69
Clostridium_WAS_Clostridium_butyricum_MSSM.1001311H_170123_H1	5.46
Escherichia_coli_MSSM.BSD2780_12_0874_150323_H2	3.5
Clostridium_WAS_Clostridium_tertium_MSSM.BSD2780_12_0875b_170604_A12	10.46
Streptococcus_1001283sp4_D53st1_C1_D53t1_180928	10.35
Clostridium_WAS_MSSM.1001287H_170206_D6	10.36
Bacteroides_vulgatus_MSSM.1001095H_141208_B11	2.24
Erysipelotrichaceae_WAS_MSSM.1001285H_161024_B5	4.73
Parabacteroides_WAS_Parabacteroides_gordonii_MSSM.1001217B_150727_C5	91.92
Bacteroides_vulgatus_MSSM.1001095H_141208_C3	3.71
Anaerotruncus_colihominis_MSSM.1001270H_150608_F11	4.96
Ruminococcus_bromii_MSSM.1001713B170207_170306_G10	7.34
Bifidobacterium_longum_ssp_longum_MSSM.1001099B_141215_C11	5.58
Clostridiales_WAS_Ruminococcus_torques_MSSM.1001217B_150727_G3	6.94
Bifidobacterium_longum_MSSM.BSD2780_12_0875b_170604_H11	1.8
Bacillus_licheniformis_J1101437st1_A3_J1101437_171009	2.79
Escherichia_coli_MSSM.BSD2780_06_1689_15009_A4	5.73
Enterococcus_saccharolyticus_WAS_Enterococcus_gallinarum_MSSM.1001270B_150601_H2	FDAARGOS_375	6.52
Ruminococcus_torques_WAS_Ruminococcus_species_MSSM.1001713B170131_170501_C12	4.52
Enterococcus_WAS_Enterococcus_durans_MSSM.1001136B_160425_F4	6.28
Ruminococcus_gnavus_MSSM.D31t1_170403_H6	N6H1-15	9.83
Streptococcus_oralis_MSSM.1001095IJ_161003_A5	34.79
Bacteroides_thetaiotaomicron_MSSM.BSD2780_06_1689_15009_F9	3.2
Clostridium_perfringens_MSSM.BSD2780_12_0875b_170604_E2rep2	8.02
Escherichia_coli_MSSM.1001254B_151014_B2	2.64
Escherichia_coli_MSSM.1001216B_150713_A1	2.81
Clostridium_WAS_Clostridium_genus_MSSM.1001270B_150601_B10	60.65
Enterococcus_casseliflavus_MSSM.1001287H_170206_D3	45.06
Ruminococcus_WAS_Blautia_MSSM.1001713B170207_170306_C10	3.95
Eubacterium_rectale_MSSM.D31t1_170403_H3
Klebsiella_WAS_Lactobacillus_plantarum_MSSM.1001095A_150126_A4	8.83
Eubacterium_rectale_MSSM.D41t1_190614_G3
Odoribacter_splanchnicus_MSSM.1001262B_160229_C6	3.06
Enterococcus_WAS_Enterococcus_hirae_MSSM.BSD2780_06_1688_150302_B11	4.21
Turicibacter_sanguinis_WAS_Turicibacter_genus_MSSM.1001283B150217_160131_D1	H121	4.34
Bacteroides_ovatus_J1101004st1_A7_J1101004_170508	3.1
Parabacteroides_distasonis_MSSM.D31t1_170403_B5	CT06	3.15
Coprococcus_comes_WAS_Dorea_species_MSSM.BSD2780_12_0875b_170604_E1	4.54
Lactobacillus_plantarum_WAS_Pediococcus_acidilactici_MSSM.1001287B_170206_C3	3.51
Bacteroides_WAS_Bacteroides_uniformis_MSSM.1001302B_160321_G4	17.59
Bacteroides_uniformis_D53st1_B5_D53t1_180928	2.05
Enterococcus_mundtii_MSSM.1001295B_180824_E1	11.68
Roseburia_WAS_Anaerotruncus_colihominis_MSSM.1001271_151109_E4	2.79
Clostridium_clostridioforme_MSSM.1001175B_160314_C5	YL32	5.15
Bacteroides_vulgatus_NA_F7_h1001262B_191106	3.44
Lachnospiraceae_WAS_Flavonifractor_plautii_MSSM.1001287H_170206_B10	0.87
Streptococcus_WAS_Streptococcus_salivarius_MSSM.1001175B_160314_H3	3.77
Ruminococcus_gnavus_D40st1_D9_D40t1_170626	2.86
Ruminococcus_WAS_Blautia_genus_MSSM.1001713B170131_170501_E2
Bacteroides_cellulosilyticus_MSSM.1001283B150304_161114_B8	5.47
Eubacterium_WAS_Lachnospira_pectinoschiza_MSSM.1001713B170214_170313_E6	16.22
Bacteroides_vulgatus_MSSM.BSD2780_12_0875b_170604_A6	2.68
Coprococcus_species_D43st1_D5_D43t1_170807	5.67
Clostridium_BSD2780120875sp2_D43st1_B7_D43t1_170807	6.92
Anaerotruncus_colihominis_MSSM.1001217B_150727_B4	5.68
Bacteroides_clarus_MSSM.1001275B_160808_B4	13.1
Fusicatenibacter_saccharivorans_WAS_MSSM.D41t1_190614_C8	3.65
Bifidobacterium_longum_MSSM.1001175B_160314_B2	2.25
Eubacterium_rectale_D53st1_G2_D53t1_180928
Bacteroides_massiliensis_D43st1_F2_D43t1_170807	7.48
Anaerotruncus_colihominis_MSSM.1001302B_160321_A9	6.96
Bacteroides_dorei_MSSM.D46t1_190503_B7	2.47
Bacteroides_ovatus_D53st1_E11_D53t1_180928	2.47
Bifidobacterium_adolescentis_MSSM.1001283B150304_161114_G1	3.05
Escherichia_coli_MSSM.BSD2780_06_1687b_171204_C10	3.1
Bacteroides_ovatus_MSSM.1001283B150225_161107_D3	2.11
Clostridium_1001283sp2_D40st1_B10_D40t1_170626	11.59
Bifidobacterium_breve_MSSM.BSD2780_06_1688_150302_F6	4.09
Parabacteroides_distasonis_J1101437st1_H7_J1101437_171009	2.9
Lachnospiraceae_WAS_Flavonifractor_plautii_MSSM.1001713B170214_170313_D10	2.1
Bacteroides_uniformis_MSSM.1001136B_160425_A4	2.6
Parabacteroides_merdae_MSSM.D54t1_190329_G1	2.71
Anaerotruncus_colihominis_WAS_Roseburia_MSSM.1001271sp1_MSSM.D41t1_190614_F5	4.96
Weissella_WAS_Bifidobacterium_pseudocatenulatum_MSSM.1001271_151109_G12	27.04
Bifidobacterium_bifidum_MSSM.1001136B_160425_F1	2.18
Odoribacter_laneus_WAS_MSSM.1001713B170131_170501_D6	92.6
Bifidobacterium_pseudocatenulatum_J1101437st1_A10_J1101437_171009	2.7
Bacteroides_faecis_MSSM.D59t2_181005_E8	1.25
Bacteroides_finegoldii_D53st1_A7_D53t1_180928	6.61
Enterococcus_saccharolyticus_WAS_Enterococcus_gallinarum_MSSM.BSD2780_06_1688_150302_H8	FDAARGOS_375	6
Bacteroides_uniformis_MSSM.D41t1_190614_E5	3.87
Bacteroides_clarus_MSSM.1001095IJ_161003_B3	15.42
Bacteroides_vulgatus_MSSM.D59t1_181005_H2	2.23
Roseburia_intestinalis_J1101437st1_C5_J1101437_171009	4
Clostridium_WAS_Clostridium_hathewayi_MSSM.1001175B_160314_A10	YL32	16.79
Escherichia_coli_J1101004st1_H4_J1101004_170508	2.41
Streptococcus_WAS_Streptococcus_agalactiae_MSSM.1001287H_170206_D1	2.7
Leuconostoc_lactis_MSSM.1001095IJ_161003_G5	53.35
Bacteroides_WAS_Bacteroides_ovatus_MSSM.BSD2780_06_1687_150420_H8	17.31
Escherichia_coli_MSSM.1001295B_180824_B11	4.09
Collinsella_aerofaciens_MSSM.D6t1_180914_F6	9.13
Clostridium_perfringens_D52st1_G9_D52t1_170925	18.79
Ruminococcus_WAS_MSSM.1001275B_160808_C4	13.02
Serratia_marcescens_MSSM.1001311B_170327_B2	11.27
Bacteroides_fragilis_MSSM.1001095H_141208_E11	3.27
Eggerthella_lenta_J1100102st2_G10_J1100102_180507	3.95
Dorea_longicatena_WAS_MSSM.1001095H_141208_E1	3.95
Bifidobacterium_longum_MSSM.BSD2780_06_1687b_171204_F1	2.29
Parabacteroides_merdae_MSSM.D59t1_181005_G1	1.86
Clostridium_WAS_Clostridium_bifermentans_MSSM.BSD2780_06_1688_150302_D6	19.59
Clostridium_WAS_Clostridium_genus_MSSM.1001283B150225_161107_D12	7.41
Bacteroides_caccae_MSSM.D6t1_180914_E5	2.76
Ruminococcus_obeum_J1101004st1_H5_J1101004_170508	3.56
Enterococcus_faecium_MSSM.1001295B_180824_B8	2.57
Pediococcus_acidilactici_MSSM.1001270B_150601_H6	13.18
Bacteroides_xylanisolvens_WAS_Bacteroides_ovatus_MSSM.1001271_151109_B2	1.97
Klebsiella_oxytoca_MSSM.1001216B_150713_B10	8.72
Eubacterium_rectale_J1101437st1_H3_J1101437_171009
Bacteroides_vulgatus_WAS_Escherichia_coli_MSSM.1001095H_141208_H7	2.79
Collinsella_aerofaciens_1001095st2_A3_1001095IJ_161003	6.53
Enterococcus_faecium_MSSM.1001095IJ_161003_B12	3.53
Bacteroides_uniformis_MSSM.BSD2780_06_1689_15009_C6	4.4
Streptococcus_1001283sp2_D43st1_H4_D43t1_170807	3.86
Bifidobacterium_adolescentis_MSSM.D31t1_170403_E3	3.39
Ruminococcus_WAS_Ruminococcus_obeum_MSSM.1001283B150210_160208_E3
Weissella_WAS_Weissella_cibaria_MSSM.1001713B170221_170320_B3	22.11
Weissella_WAS_Weissella_confusa_MSSM.1001271_151109_F1	22.96
Clostridium_perfringens_MSSM.BSD2780_06_1688b_171218_G3	5.42
Bacteroides_intestinalis_MSSM.BSD2780_06_1689_15009_E1	5.41
Bifidobacterium_adolescentis_MSSM.1001262B_160229_D10	2.94
Bacteroides_ovatus_MSSM.1001275B_160808_G1	3.11
Bacteroides_uniformis_D40st1_E2_D40t1_170626	2.67
Clostridium_WAS_Roseburia_faecis_MSSM.1001271_151109_B4	76.05
Lactobacillus_reuteri_WAS_Bacteroides_stercoris_MSSM.BSD2780_06_1688_150302_A4	38.25
Clostridium_perfringens_MSSM.D31t1_170403_G7	8.77
Actinomyces_WAS_Actinomyces_urogenitalis_MSSM.BSD2780_06_1687b_171204_D11	66.98
Lachnospiraceae_WAS_Blautia_producta_MSSM.1001713B170207_170306_A9	16.63
Alistipes_putredinis_MSSM.1001262B_160229_H8	1.74
Bacteroides_thetaiotaomicron_MSSM.BSD2780_12_0875_150330_C9	6.72
Escherichia_coli_1001262st1_F12_h1001262B_191106	3.57
Enterococcus_1001136sp2_1001254st2_F10_1001254J_160919	6.25
Bifidobacterium_bifidum_MSSM.BSD2780_06_1688b_171218_F12	3.12
Bifidobacterium_dentium_MSSM.1001270B_150601_C3	9.63
Bifidobacterium_longum_MSSM.1001136B_160425_B5	2.23
Bacteroides_vulgatus_MSSM.1001283B150304_161114_D8	2.02
Dorea_longicaten_WAS_Dorea_formicigenerans_MSSM.1001136B_160425_G1
Sarcina_genus_MSSM.BSD2780_06_1687_150420_E11	95.21
Bacteroides_intestinalis_WAS_Bacteroides_intestinalis_MSSM.1001270H_150608_C8	1.41
Streptococcus_australis_WAS_Streptococcus_parasanguinis_MSSM.D55t1_190419_A7	A12	23.23
Bacteroides_thetaiotaomicron_NA_F8_m1001262Bt0_191120	5.35
Bacteroides_uniformis_MSSM.D46t1_190503_E1	2.49
Clostridium_BSD2780061687sp2_D33st1_B3_D33t1_170424	6.3
Gordonibacter_pamelaeae_1001270st1_A1_1001270J_160509	7.88
Lachnospiraceae_1001136sp1_J1100102st1_B5_J1100102_180507	2.46
Bacteroides_fragilis_MSSM.1001136B_160425_F11	1.64
Lactobacillus_plantarum_MSSM.1001216B_150713_H5	4.24
Streptococcus_salivarius_MSSM.D55t1_190419_H11	7.3
Clostridium_BSD2780120875sp2_D52st2_F5_D52t1_170925	10.53
Lachnospiraceae_BSD2780061687sp4_D40st1_B2_D40t1_170626	4.34
Bacteroides_WAS_Bacteroides_uniformis_MSSM.1001175B_160314_C12	2.02
Enterococcus_faecalis_MSSM.BSD2780_06_1688_150302_E3	3.57
Bacteroides_thetaiotaomicron_WAS_Bacteroides_xylanisolvens_MSSM.D46t1_190503_E10	3.19
Escherichia_coli_WAS_Weissella_confusa_MSSM.1001271_151109_H10	1.16
Bacteroides_thetaiotaomicron_MSSM.1001302B_160321_B7	3.4
Bifidobacterium_bifidum_D52st1_G6_D52t1_170925	1.96
Bacteroides_ovatus_D52st1_C3_D52t1_170925	3.19
Bacteroides_vulgatus_MSSM.1001175B_160314_C6	3.1
Clostridium_WAS_Clostridium_paraputrificum_MSSM.1001302B_160321_B11	6.51
Lactobacillus_paracasei_MSSM.1001713B170131_170501_F11	6
Bifidobacterium_adolescentis_1001095st1_D1_1001095IJ_161003	3.07
Ruminococcus_WAS_Ruminococcus_obeum_MSSM.1001283B150225_161107_A6
Streptococcus_1001270sp1_D53st1_E8_D53t1_180928	3.68
Coprococcus_comes_D43st1_C12_D43t1_170807	3.88
Parabacteroides_distasonis_MSSM.D33t1_170424_F12	3.12
Bifidobacterium_adolescentis_1001270st2_E8_1001270J_160509	2.82
Bacteroides_thetaiotaomicron_MSSM.D6t1_180914_A12	2.65
Coprobacillus_WAS_Coprobacillus_cateniformis_MSSM.1001302B_160321_H8	94.95
Bacteroides_cellulosilyticus_1001254st1_H8_1001254J_160919	2.49
Odoribacter_splanchnicus_MSSM.D31t1_170403_C11	2.62
Bacteroides_ovatus_MSSM.D6t1_180914_F11	2.43
Butyricimonas_virosa_MSSM.BSD2780_06_1689_15009_C8	16.97
Clostridium_ramosum_MSSM.BSD2780_06_1689_15009_C12	7.11
Eubacterium_WAS_MSSM.D55t1_190419_F3	51.1
Dorea_longicatena_WAS_Dorea_formicigenerans_MSSM.1001271_151109_G10	4.26
Bacteroides_massiliensis_MSSM.D31t1_170403_E10	1.5
Eggerthella_WAS_Eggerthella_lenta_MSSM.1001302B_160321_A1	5.25
Lactobacillus_paracasei_1001095st2_H4_1001095IJ_161003	8.57
Streptococcus_WAS_Bacteroides_ovatus_MSSM.1001095H_141208_D1	A12	28.56
Lachnospiraceae_1001136sp1_1001095st1_H2_1001095IJ_161003	1.5
Clostridium_bartlettii_MSSM.1001283B150225_161107_B10	11.42
Streptococcus_salivarius_MSSM.1001713B170131_170501_D3	7.2
Coprococcus_comes_WAS_Dorea_species_MSSM.D31t1_170403_G3	7.76
Enterococcus_faecalis_MSSM.1001311H_170123_G1	3.03
Escherichia_coli_D33st1_C2_D33t1_170424	1.73
Enterococcus_faecalis_J1100102st1_D1_J1100102_180507	4.03
Roseburia_WAS_Roseburia_faecis_MSSM.BSD2780_06_1689_15009_B4
Bacteroides_fragilis_J1101437st1_F3_J1101437_171009	5.13
Bacteroides_xylanisolvens_1001095st1_A10_1001095IJ_161003	3.02
Parolsenella_catena_WAS_Olsenella_species_MSSM.1001095IJ_161003_H9	15.93
Bifidobacterium_longum_WAS_Bacteroides_nordii_MSSM.D33t1_170424_E8	2
Ruminococcus_1001270sp2_1001270st1_E2_1001270J_160509	3.01
Lactobacillus_salivarius_MSSM.1001095A_150126_D4	14.55
Turicibacter_sanguinis_WAS_Turicibacter_genus_MSSM.1001283B150217_160131_H10	H121	5.01
Coprococcus_J1101004sp1_J1101004st1_C2_J1101004_170508	43.5
Bifidobacterium_bifidum_MSSM.1001283B150225_161107_H11	2.12
Collinsella_aerofaciens_D52st1_B11_D52t1_170925	7.85
Lactobacillus_plantarum_MSSM.1001254B_151014_C2	3.68
Enterococcus_faecium_MSSM.1001283B150225_161107_B9	3.66
Roseburia_faecis_MSSM.D54t1_190329_D3
Bacteroides_ovatus_MSSM.1001136B_160425_E5	2.33
Bifidobacterium_pseudocatenulatum_MSSM.D6t1_180914_B4	3.93
Parabacteroides_merdae_MSSM.D33t1_170424_F9	9.41
Escherichia_coli_J1100102st1_B7_J1100102_180507	2.82
Bifidobacterium_breve_MSSM.1001287H_170206_A8	5.62
Butyricimonas_virosa_D43st1_G3_D43t1_170807	16.95
Ruminococcus_WAS_Blautia_species_MSSM.1001262B_160229_C12
Barnesiella_intestinihominis_D52st1_A7_D52t1_170925	3.11
Enterococcus_faecium_MSSM.1001283B150210_160208_H3	7.24
Odoribacter_genus_MSSM.BSD2780_12_0875_150330_B5	2.24
Enterococcus_casseliflavus_NA_E4_m1001262Bt2_200113	FDAARGOS_375	26.37
Klebsiella_WAS_Klebsiella_oxytoca_MSSM.1001311H_170123_C2	8.55
Clostridium_perfringens_MSSM.BSD2780_06_1687b_171204_E11	12.65
Ruminococcus_obeum_D40st1_H2_D40t1_170626
Eubacterium_siraeum_D53st1_F8_D53t1_180928	11.03
Bacteroides_finegoldii_MSSM.1001713B170221_170320_G10	1.31
Bacteroides_uniformis_MSSM.D55t1_190419_C5	2.65
Streptococcus_WAS_Streptococcus_parasanguinis_MSSM.1001283B150225_161107_H12	A12	23.61
Eubacterium_siraeum_MSSM.1001136B_160425_C3	6.51
Bacteroides_fragilis_MSSM.BSD2780_12_0874b_150522_C6	2.6
Clostridium_symbiosum_MSSM.BSD2780_06_1688b_171218_G6	4.8
Staphylococcu_J1101653sp1_J1101653st1_B8_J1101653_170612	17.78
Clostridium_clostridioforme_J1101653st1_A4_J1101653_170612	YL32	7.42
Ruminococcus_WAS_MSSM.1001175B_160314_E1	61.33
Bacteroides_uniformis_MSSM.1001713B170214_170313_D4	2.3
Bifidobacterium_longum_MSSM.D46t1_190503_C6	2.17
Lachnospiraceae_WAS_Clostridium_orbiscindens_MSSM.1001283B150304_161114_C5	2.73
Clostridium_tertium_NA_H5_m1001262Bt2_200113	15.23
Enterococcus_faecalis_MSSM.1001285H_161024_E9	3.84
Streptococcus_WAS_Lactococcus_lactis_MSSM.1001287H_170206_A2	24.85
Streptococcus_WAS_Lactococcus_lactis_MSSM.1001287H_170206_A1	27.3
Faecalitalea_cylindroides_WAS_Eubacterium_biforme_MSSM.D55t1_190419_E8	18.53
Escherichia_coli_D52st1_F11_D52t1_170925	1.56
Escherichia_coli_MSSM.BSD2780_12_0874b_150522_F6	2.45
Bacteroides_ovatus_MSSM.1001099B_141215_E5	2.61
Escherichia_coli_MSSM.1001302B_160321_A12	3.03
Streptococcus_anginosus_MSSM.1001285H_161024_F1	5.25
Bacteroides_thetaiotaomicron_MSSM.1001283B150225_161107_F10	3.16
Streptococcus_salivarius_MSSM.D6t1_180914_F9	2.98
unknown_1001254sp1_1001254st1_D3_1001254J_160919	16.8
Clostridium_perfringens_MSSM.1001287H_170206_B2	5.79
Enterococcus_WAS_Enterococcus_mundtii_MSSM.1001283B150225_161107_E12	48.56
Enterococcus_faecalis_MSSM.BSD2780_06_1688b_171218_B1	3.32
Ruminococcus_WAS_Ruminococcus_bromii_MSSM.1001270H_150608_F2
Bacteroides_vulgatus_MSSM.BSD2780_06_1689_15009_E5	2.82
Clostridium_WAS_Clostridium_species_MSSM.1001283B150210_160208_D6	8.91
Lactobacillus_plantarum_WAS_MSSM.1001254B_151014_B11	5.68
Streptococcus_1001270sp1_D40st1_E1_D40t1_170626	4.33
Bacteroides_vulgatus_D52st1_H2_D52t1_170925	2.41
Escherichia_coli_MSSM.1001713B170214_170313_D5	2.86
Alistipes_1001136sp1_D52st1_A10_D52t1_170925	3.14
Alistipes_shahii_1001095st1_G7_1001095IJ_161003	3.28
Bifidobacterium_longum_MSSM.1001271B_150615_B4	2.59
Clostridium_WAS_MSSM.BSD2780_06_1688b_171218_H5	86.79
Bacteroides_uniformis_MSSM.D6t1_180914_D10	2.2
Clostridium_WAS_Bacteroides_uniformis_MSSM.1001275B_160808_H2	9.05
Escherichia_coli_MSSM.D46t1_190503_H9	3.38
Bacteroides_dorei_WAS_Bacteroides_vulgatus_MSSM.1001275B_160808_H6	4.86
Ruminococcus_WAS_MSSM.1001275B_160808_C10
Klebsiella_michiganensis_WAS_Klebsiella_oxytoca_MSSM.1001254B_151014_G7	6.53
Coprobacillus_ramosum_J1100102st1_A10_J1100102_180507	H121	5.47
Bacteroides_uniformis_MSSM.D33t1_170424_A6	2.6
Bifidobacterium_pseudocatenulatum_MSSM.BSD2780_06_1689_15009_E11	14.49
Enterococcus_faecium_MSSM.1001271_151109_G2	4.42
Faecalicoccus_pleomorphus_WAS_MSSM.D46t1_190503_B6	94.26
Clostridium_WAS_Clostridium_species_MSSM.BSD2780_12_0874b_150522_H5	10.71
Bacteroides_uniformis_MSSM.D46t1_190503_H1	3.2
Streptococcus_gordonii_MSSM.D6t1_180914_F1	15.75
Streptococcus_WAS_Streptococcus_gallolyticus_MSSM.1001285H_161024_G5	47.64
Erysipelatoclostridium_ramosum_WAS_Clostridium_ramosum_MSSM.D55t1_190419_F9	4.75
Enterococcus_WAS_Enterococcus_durans_MSSM.BSD2780_06_1688_150302_B10	4.73
Turicibacter_sanguinis_WAS_Turicibacter_genus_MSSM.1001283B150225_161107_B8	H121	19.28
Escherichia_coli_MSSM.BSD2780_06_1687_A6	2.72
Bacteroides_ovatus_MSSM.BSD2780_12_0875b_170604_D9	2.65
Ruminococcus_gnavus_D33st1_E3_D33t1_170424	6.39
Unnamed_BSD2780061687sp4_J1101653st1_D4_J1101653_170612	4.23
Bacteroides_uniformis_MSSM.1001095H_141208_A1	5.53
Eubacterium_rectale_MSSM.1001271B_150615_F12
Clostridium_disporicum_WAS_Clostridium_species_MSSM.D41t1_190614_B7	4.72
Bacteroides_eggerthii_MSSM.D31t1_170403_F12	8.75
Bifidobacterium_longum_MSSM.D59t1_181005_F6	1.79
Bacteroides_fragilis_MSSM.1001099B_141215_C6	11.52
Bacteroides_ovatus_MSSM.BSD2780_06_1688b_171218_C3	1.9
Streptococcus_WAS_Lactococcus_garvieae_MSSM.1001713B170214_170313_F10	3.87
Bacteroides_finegoldii_MSSM.D54t1_190329_G10	24.53
Escherichia_coli_MSSM.D59t2_181005_C9	2.51
Leuconostoc_WAS_Leuconostoc_lactis_MSSM.1001262B_160229_C9	25.25
Streptococcus_WAS_Streptococcus_agalactiae_MSSM.BSD2780_12_0875_150330_F2	4.27
Bifidobacterium_longum_MSSM.BSD2780_06_1687b_171204_C6	2.44
Bacteroides_vulgatus_NA_G4_h1001262B_191106	2.94
Clostridium_perfringens_MSSM.1001287H_170206_G10	22.02
Clostridium_genus_MSSM.1001099B_141215_E2	11.92
Turicibacter_sanguinis_WAS_Turicibacter_genus_MSSM.1001283B150217_160131_A1	H121	5.22
Bacillus_J1101004sp1_J1101004st2_A4_J1101004_170508	4.43
Bacteroides_uniformis_WAS_MSSM.BSD2780_12_0875_150330_C6	3.13
Dorea_longicatena_WAS_MSSM.1001175B_160314_H1	5.48
Streptococcus_salivarius_MSSM.1001283B150209_150212_H2	4.15
Streptococcus_anginosus_D40st1_B7_D40t1_170626	8.55
Bifidobacterium_longum_J1101004st1_D4_J1101004_170508	2.32
Clostridium_bartlettii_MSSM.BSD2780_12_0875b_170604_F11	12.08
Enterococcus_faecalis_MSSM.1001262B_160229_E1	4.95
Ruminococcus_bromii_MSSM.BSD2780_12_0874_150323_B10	7.33
Bacteroides_xylanisolvens_WAS_Bacteroides_ovatus_MSSM.D31t1_170403_H1	3.99
Bacteroides_fragilis_MSSM.D33t1_170424_C9	3.17
Bacteroides_fragilis_MSSM.D54t1_190329_B1	2.5
Bifidobacterium_longum_D52st1_H5_D52t1_170925	1.96
Citrobacter_WAS_Citrobacter_koseri_MSSM.1001285B_161010_B2	16.99
Streptococcus_parasanguinis_MSSM.1001713B170131_170501_C10	I-P16	17.35
Lactobacillus_rhamnosus_MSSM.1001287B_170206_A1	25.3
Bacteroides_uniformis_MSSM.BSD2780_06_1687b_171204_C9	2.13
Clostridium_WAS_Anaerotruncus_species_MSSM.1001287H_170206_D5	86.04
Enterococcus_faecalis_MSSM.1001311H_170123_C6	12.8
Turicibacter_sanguinis_WAS_Turicibacter_species_MSSM.BSD2780_12_0874b_150522_D1	H121	5.44
Collinsella_aerofaciens_MSSM.BSD2780_12_0875b_170604_F5	11.62
Ruminococcus_WAS_Blautia_species_MSSM.1001095IJ_161003_G2	8.57
Clostridium_bolteae_MSSM.1001713B170214_170313_G12	13.5
Ruminococcus_WAS_Ruminococcus_obeum_MSSM.1001713B170207_170306_A12
Clostridium_symbiosum_MSSM.1001302B_160321_E8	11.2
Bacteroides_ovatus_MSSM.D31t1_170403_B8	3.02
Lactobacillus_rhamnosus_MSSM.1001254B_151014_G4	5.46
Dorea_longicatena_WAS_Dorea_formicigenerans_MSSM.1001283B150210_160208_H7
Citrobacter_farmeri_MSSM.1001216B_150713_F2	7.71
Bifidobacterium_longum_MSSM.BSD2780_06_1688b_171218_H1	2.93
Paenibacillus_WAS_Paenibacillus_alvei_MSSM.1001270B_150601_E10	IHBB	10380	99.53
Bifidobacterium_longum_MSSM.BSD2780_12_0875_150330_F5	2.27
Bacteroides_uniformis_MSSM.D6t1_180914_C3	2.2
Actinomyces_WAS_Actinomyces_odontolyticus_MSSM.1001713B170207_170306_A11	37.43
Collinsella_WAS_Collinsella_aerofaciens_MSSM.1001713B170221_170320_E2	5.76
Streptococcus_WAS_Lactococcus_garvieae_MSSM.1001287H_170206_H11	28.92
Megasphaera_D52sp1_D52st1_H4_D52t1_170925	51.75
Turicibacter_sanguinis_WAS_Turicibacter_species_MSSM.1001283B150210_160208_G10	H121	5.56
Barnesiella_intestinihominis_WAS_Barnesiella_species_MSSM.1001713B170207_170306_D1	3.92
Parabacteroides_merdae_MSSM.1001283B150217_160131_E7	3.27
Prevotella_WAS_Prevotella_timonensis_MSSM.BSD2780_12_0874b_150522_H2	84.55
Bacteroides_vulgatus_MSSM.1001713B170221_170320_E11	3.18
Bacteroides_massiliensis_MSSM.1001713B170131_170501_D10	2.41
Parabacteroides_distasonis_MSSM.D41t1_190614_A1	CT06	1.7
Escherichia_coli_MSSM.1001175B_160314_F4	2.85
Clostridium_1001271sp2_1001254st1_D8_1001254J_160919	25.61
Parabacteroides_distasonis_MSSM.1001283B150217_160131_H2	32.06
Bacteroides_caccae_MSSM.D31t1_170403_E5	4.19
Bacteroides_thetaiotaomicron_MSSM.D46t1_190503_C2	3.06
Ruminococcus_WAS_MSSM.1001713B170207_170306_B2	11.5
Peptoniphilis_WAS_Peptoniphilus_harei_MSSM.1001287H_170206_E5
Clostridium_WAS_Clostridium_tyrobutyricum_MSSM.1001283B150210_160208_G3	4.46
Eggerthella_lenta_MSSM.1001311H_170123_F12	3.52
Streptococcus_WAS_Streptococcus_oralis_MSSM.1001175B_160314_H6	53.15
Enterococcus_saccharolyticus_WAS_Enterococcus_gallinarum_MSSM.1001095H_141208_E7	FDAARGOS_375	5.5
Bacteroides_vulgatus_MSSM.BSD2780_12_0874b_150522_B7	2.92
Clostridium_WAS_Clostridium_disporicum_MSSM.1001713B170131_170501_D2	4.04
Eggerthella_lenta_MSSM.1001713B170221_170320_C4	6.43
Citrobacter_1001254sp1_1001254st1_D5_1001254J_160919	11.79
Clostridium_WAS_Clostridium_paraputrificum_MSSM.BSD2780_12_0875b_170604_G7	6.32
Bacteroides_intestinalis_MSSM.D55t1_190419_C2	19.9
Eubacterium_rectale_MSSM.1001283B150210_160208_G9
Coprococcus_comes_WAS_MSSM.1001283B150225_161107_A5
Streptococcus_anginosus_MSSM.1001270H_150608_C6	13.78
Bacteroides_stercoris_D52st1_B2_D52t1_170925	7.33
Bacteroides_intestinalis_1001095st1_E8_1001095IJ_161003	10.24
Clostridium_WAS_Clostridium_leptum_MSSM.1001270B_150601_B3	61.01
Parabacteroides_distasonis_MSSM.1001099B_141215_F9	CT06	4.86
Bacteroides_caccae_MSSM.1001270H_150608_E1	2.47
Bacteroides_vulgatus_MSSM.1001270H_150608_H8	2.6
Bacteroides_vulgatus_D43st1_F8_D43t1_170807	2.53
Streptococcus_WAS_Streptococcus_mutans_MSSM.1001270H_150608_G3	7.05
Enterococcus_faecium_MSSM.BSD2780_06_1688_150302_E8	3.5
Streptococcus_infantis_WAS_Streptococcus_pneumoniae_MSSM.D6t1_180914_B1	oral	taxon	431	49.68
Bacteroides_clarus_MSSM.D31t1_170403_D9	16.78
Coprococcus_comes_WAS_Coprococcus_MSSM.J1101004sp1_MSSM.D55t1_190419_D6	1.79
Clostridium_WAS_Clostridium_disporicum_MSSM.BSD2780_12_0875_150330_B8	12.25
Clostridium_WAS_Enterococcus_faecium_MSSM.1001271_151109_D9	22.83
Bifidobacterium_longum_MSSM.BSD2780_06_1688_150302_C8	2.7
Bacteroides_cellulosilyticus_MSSM.1001713B170207_170306_F6	5.53
Clostridium_paraputrificum_MSSM.1001287H_170206_E10	4.75
Turicibacter_sanguinis_WAS_Turicibacter_species_MSSM.BSD2780_12_0875b_170604_A1	H121	8.2
Bifidobacterium_longum_MSSM.BSD2780_12_0874_150323_E3	2.02
Bifidobacterium_longum_MSSM.1001262B_160229_E5	2.38
Bacteroides_ovatus_WAS_Bacteroides_xylanisolvens_MSSM.D41t1_190614_B11	3.37
Parabacteroides_distasonis_D52st1_C6_D52t1_170925	CT06	3.09
Streptococcus_WAS_Streptococcus_mutans_MSSM.1001270H_150608_B10	5.89
Streptococcus_J1101437sp1_J1101437st1_E6_J1101437_171009	35.62
Parabacteroides_merdae_D53st1_D7_D53t1_180928	2.45
Enterococcus_faecium_MSSM.1001283B150217_160131_D11	4.52
Bacteroides_cellulosilyticus_MSSM.D54t1_190329_B2	8.83
Enterococcus_faecium_MSSM.1001287H_170206_E11	3.96
Bacteroides_thetaiotaomicron_J1101437st1_B5_J1101437_171009	2.31
Lachnospiraceae_WAS_Clostridium_orbiscindens_MSSM.1001283B150304_161114_B1	2.32
Escherichia_coli_MSSM.BSD2780_12_0875b_170604_D2	3.34
Parabacteroides_goldsteinii_MSSM.D55t1_190419_C9	18.45
Clostridium_WAS_Clostridium_species_MSSM.1001275B_160808_G2	4.34
Odoribacter_splanchnicus_MSSM.1001713B170221_170320_C2	2.01
Bacteroides_thetaiotaomicron_MSSM.1001217B_150727_H1	3.28
Ruminococcus_WAS_Ruminococcus_obeum_MSSM.D54t1_190329_F1
Enterococcus_mundtii_MSSM.D46t1_190503_A4	15.7
Clostridium_celatum_WAS_Clostridium_disporicum_MSSM.1001713B170214_170313_H10	9.6
Clostridium_bolteae_WAS_Clostridium_clostridioforme_MSSM.D31t1_170403_B11	7.7
Eggerthella_lenta_J1101653st1_B5_J1101653_170612	2.88
Citrobacter_WAS_Citrobacter_freundii_MSSM.1001311H_170123_E11	6.94
Bacteroides_WAS_Bacteroides_vulgatus_MSSM.1001270H_150608_D1	21.75
Lactobacillus_paracasei_MSSM.1001270B_150601_G2	6.56
Enterococcus_dispar_NA_G5_m1001262Bt1_191214	12.88
Clostridium_paraputrificum_MSSM.1001275B_160808_A4	11.06
Anaerococcus_vaginalis_MSSM.BSD2780_12_0874b_150522_A4
Parabacteroides_distasonis_MSSM.1001095H_141208_G4	CT06	3.25
Enterococcus_faecium_MSSM.BSD2780_06_1687b_171204_D8	4.18
Serratia_D43sp1_D43st1_G4_D43t1_170807	YD25	50.19
Barnesiella_genus_MSSM.1001302B_160321_H4	2.63
Clostridium_WAS_Coprococcus_eutactus_MSSM.1001270H_150608_G6
Coprococcus_comes_D40st1_H11_D40t1_170626	YL32	4.7
Citrobacter_WAS_Citrobacter_farmeri_MSSM.1001311H_170123_A1	7.2
Bacteroides_WAS_Bacteroides_uniformis_MSSM.BSD2780_12_0875b_170604_H8	3.54
Weissella_WAS_MSSM.1001287H_170206_A9	27.57
Escherichia_coli_MSSM.1001285H_161024_B8	3.64
Pediococcus_acidilactici_J1101004st1_C3_J1101004_170508	17.87
Bacteroides_vulgatus_MSSM.D6t1_180914_F5	2.75
Pediococcus_acidilactici_WAS_Lactobacillus_salivarius_MSSM.1001287B_170206_G1	3.5
Streptococcus_salivarius_MSSM.D55t1_190419_H2	5.99
Eggerthella_WAS_Eggerthella_lenta_MSSM.D33t1_170424_B8	3.98
Streptococcus_1001283sp2_D40st1_C11_D40t1_170626	3.99
Escherichia_coli_MSSM.1001175B_160314_F3	2.95
Bacteroides_intestinalis_MSSM.1001175B_160314_A4	10.37
Odoribacter_splanchnicus_WAS_Odoribacter_genus_MSSM.1001270H_150608_H3	2.94
Clostridium_WAS_MSSM.1001302B_160321_C8	20.69
Enterococcus_WAS_Enterococcus_durans_MSSM.BSD2780_06_1688b_171218_B8	32.01
Bacteroides_ovatus_MSSM.1001311H_170123_H2	1.11
Ruminococcus_gnavus_MSSM.1001285H_161024_A10	4.71
Clostridium_WAS_Clostridium_butyricum_MSSM.1001287H_170206_H10	6.8
Anaerostipes_hadrus_WAS_Clostridium_species_MSSM.1001713B170207_170306_C2	14.95
Bifidobacterium_longum_MSSM.D41t1_190614_F6	2.19
Bifidobacterium_longum_MSSM.1001302B_160321_G1	2.53
Enterococcus_avium_MSSM.BSD2780_06_1687b_171204_B3	7.08
Dorea_longicatena_WAS_Dorea_formicigenerans_MSSM.1001262B_160229_G10	3.49
Eubacterium_eligens_WAS_Bifidobacterium_longum_MSSM.1001271_151109_F5	5.89
Streptoccus_1001254sp1_1001254st1_C10_1001254J_160919	7.42
Tannerella_D53sp1_D53st1_F2_D53t1_180928	15.46
Bifidobacterium_dentium_MSSM.BSD2780_06_1688_150302_D2	3.47
Clostridium_WAS_Clostridium_paraputrificum_MSSM.1001311H_170123_G3	5.48
Bacteroides_cellulosilyticus_J1101437st1_E1_J1101437_171009	2.27
Clostridium_bartlettii_MSSM.BSD2780_06_1688b_171218_A9	13.83
Clostridium_perfringens_MSSM.D46t1_190503_H2	14.02
Streptococcus_1001175sp2_D53st1_H11_D53t1_180928	3.09
Bacteroides_dorei_J1100102st1_E2_J1100102_180507	2.29
Bacteroides_uniformis_MSSM.D31t1_170403_F6	1.83
Ruminococcus_obeum_D43st2_G7_D43t1_170807	4.02
Lactobacillus_ruminis_MSSM.1001095H_141208_H11	4.21
Parabacteroides_goldsteinii_MSSM.1001713B170207_170306_B11	5.21
Parabacteroides_distasonis_MSSM.1001270H_150608_G7	2.62
Clostridium_WAS_Clostridium_sp_MSSM.1001713B170131_170501_F1	4.59
Clostridium_WAS_Clostridium_disporicum_MSSM.BSD2780_06_1688_150302_E7	19.59
Bacteroides_massiliensis_D52st1_G7_D52t1_170925	5.7
Enterococcus_faecalis_MSSM.1001713B170131_170501_C7	8.4
Eggerthella_lenta_1001095st2_H5_1001095IJ_161003	2.48
Eubacterium_siraeum_MSSM.1001271_151109_C8	11.72
Bacteroides_vulgatus_MSSM.BSD2780_12_0874_150323_H11	2.57
Bifidobacterium_bifidum_MSSM.1001271_151109_F2	3.15
Coprococcus_comes_WAS_Ruminococcus_species_MSSM.1001713B170207_170306_A5
Collinsella_aerofaciens_MSSM.1001270H_150608_H11	5.3
Bacteroides_vulgatus_J1101004st1_E5_J1101004_170508	2.35
Lachnospiraceae_WAS_Flavonifractor_plautii_MSSM.D31t1_170403_E8	2.88
Enterococcus_faecium_MSSM.BSD2780_06_1688b_171218_C8	5.78
Bacteroides_uniformis_1001262st1_E11_1001254J_160919	1.79
Bacteroides_uniformis_MSSM.1001217B_150727_B7	2.27
Bacteroides_ovatus_MSSM.BSD2780_06_1687_150420_H2	2.33
Bacteroides_cellulosilyticus_MSSM.1001713B170221_170320_C9	4.22
Alistipes_onderdonkii_MSSM.1001262B_160229_H2	11.54
Faecalitalea_cylindroides_WAS_MSSM.D46t1_190503_F5	17.93
Parabacteroides_merdae_WAS_Parabacteroides_johnsonii_MSSM.1001175B_160314_A1	2.48
Lactobacillus_salivarius_MSSM.D6t1_180914_C6	9.97
Enterococcus_faecalis_MSSM.BSD2780_06_1687b_171204_D2	4.6
Odoribacter_splanchnicus_D40st1_G1_D40t1_170626	2.74
Bacteroides_thetaiotaomicron_MSSM.D31t1_170403_D3	3.27
Alistipes_1001713sp1_D53st1_D3_D53t1_180928	9.48
Enterobacter_kobei_D43st1_H5_D43t1_170807	18.74
Klebsiella_pneumoniae_MSSM.1001283B150304_161114_F4	3.46
Bacteroides_thetaiotaomicron_MSSM.D31t1_170403_D6	3.13
Bifidobacterium_pseudocatenulatum_MSSM.1001262B_160229_B11	10.27
Bifidobacterium_breve_MSSM.BSD2780_06_1687_150420_F12	1.51
Bacteroides_dorei_MSSM.D55t1_190419_H8	2.41
Bacteroides_thetaiotaomicron_MSSM.D6t1_180914_C11	3.22
Bacteroides_uniformis_MSSM.1001271B_150615_A10	4.34
Bifidobacterium_breve_1001254st1_B10_1001254J_160919	3.13
Collinsella_aerofaciens_MSSM.BSD2780_06_1688b_171218_B2	11.35
Bacillus_licheniformis_MSSM.1001095IJ_161003_G12	4
Parabacteroides_distasonis_WAS_MSSM.BSD2780_12_0875b_170604_D7	CT06	14.54
Collinsella_WAS_Collinsella_aerofaciens_MSSM.D31t1_170403_C12	22.37
Citrobacter_WAS_MSSM.1001302B_160321_F11	13.09
Parabacteroides_merdae_WAS_Parabacteroides_johnsonii_MSSM.1001262B_160229_F9	2.38
Streptococcus_WAS_Streptococcus_sobrinus_MSSM.1001283B150210_160208_F1	65.7
Lachnospiraceae_WAS_Clostridium_orbiscindens_MSSM.1001302B_160321_F8	4.29
Streptococcus_parasanguinis_MSSM.D55t1_190419_F12	6.6
Lactobacillus_rhamnosus_MSSM.1001216B_150713_B1	8.49
Bifidobacterium_longum_MSSM.1001275B_160808_A8	2.14
Lactobacillus_plantarum_MSSM.1001287B_170206_A4	4.13
Alistipes_sp_NA_E5_m1001262Bt2_200113	60.48
Lactobacillus_J1101437sp1_J1101437st1_A4_J1101437_171009	16.37
Blautia_species_MSSM.1001713B170207_170306_G12
Ruminococcus_bicirculans_WAS_Ruminococcus_species_MSSM.D59t1_181005_B8	8.45
Enterococcus_faecium_MSSM.1001713B170214_170313_A5	4.23
Ruminococcus_torques_MSSM.1001099B_141215_G7	6.05
Alistipes_shahii_MSSM.1001275B_160808_A9	3.38
Bacteroides_ovatus_MSSM.1001262B_160229_F6	2.81
Streptococcus_parasanguinis_MSSM.D6t1_180914_C2	8.43
Parabacteroides_distasonis_MSSM.1001302B_160321_D7	CT06	3.55
Bifidobacterium_pseudocatenulatum_MSSM.1001287H_170206_E3	3.37
Staphylococcus_WAS_Staphylococcus_epidermidis_MSSM.BSD2780_12_0874b_150522_D9	5.16
Bacteroides_nordii_MSSM.D41t1_190614_C5	3.08
Bacteroides_finegoldii_MSSM.D6t1_180914_G6	4.04
Bacteroides_vulgatus_MSSM.D59t1_181005_D1	2.56
Collinsella_aerofaciens_MSSM.1001095H_141208_H8	11.08
Bacteroides_thetaiotaomicron_MSSM.1001175B_160314_E5	7.57
Eubacterium_cylindroides_WAS_MSSM.1001270H_150608_A3	24.17
Bacteroides_stercoris_MSSM.1001136B_160425_B8	2.26
Streptococcus_parasanguinis_D40st1_G7_D40t1_170626	I-P16	18.26
Enterococcus_faecium_J1101437st1_F7_J1101437_171009	4.65
Clostridium_WAS_Clostridium_perfringens_MSSM.1001311H_170123_C12	7.95
Eubacterium_siraeum_MSSM.D41t1_190614_D7	Marseille-P3756	6.28
Bacteroides_vulgatus_NA_A1_m1001262Bt1_191214	2.84
Eubacterium_rectale_WAS_MSSM.D54t1_190329_G12
Bacteroides_uniformis_1001262st2_A1_m1001262Bt0_191120	3.15
Bacteroides_finegoldii_MSSM.BSD2780_12_0874b_150522_E1	18.81
Coprococcus_comes_WAS_Ruminococcus_torques_MSSM.1001713B170207_170306_E2	2.62
Lactococcus_garvieae_NA_G6_m1001262Bt0_191120	7.09
Citrobacter_farmeri_MSSM.1001295B_180824_H11	14.1
Lachnospiraceae_1001136sp1_J1101653st1_C3_J1101653_170612	4.29
Bifidobacterium_longum_MSSM.D6t1_180914_B2	2.63
Bacteroides_intestinalis_MSSM.1001275B_160808_E4	7.69
Streptococcus_1001262sp2_1001095st1_H11_1001095IJ_161003	9.94
Streptococcus_WAS_Streptococcus_mutans_MSSM.1001287H_170206_C7	11
Coprococcus_comes_WAS_Coprococcus_genus_MSSM.1001095H_141208_H4
Alistipes_WAS_Alistipes_onderdonkii_MSSM.1001285H_161024_H10	3.18
Roseburia_WAS_Escherichia_coli_MSSM.1001175B_160314_E3
Enterococcus_WAS_Enterococcus_hirae_LMG_12286_LMG_MSSM.BSD2780_06_1688_150302_C9	7.93
Clostridium_bolteae_D40st1_F8_D40t1_170626	3.61
Prevotella_WAS_Prevotella_bivia_MSSM.1001285H_161024_F3	85.27
Bifidobacterium_longum_MSSM.BSD2780_12_0874_150323_H5	2.18
Bifidobacterium_adolescentis_MSSM.BSD2780_06_1687b_171204_D1	1.88
Ruminococcus_albus_D43st1_A2_D43t1_170807	12.17
Clostridium_WAS_Clostridium_tyrobutyricum_MSSM.1001713B170207_170306_A10	4.51
Parabacteroides_merdae_1001095st1_F2_1001095IJ_161003	4.52
Bacteroides_ovatus_MSSM.1001270H_150608_A4	2.56
Clostridium_WAS_MSSM.D33t1_170424_F3	98.28
Lactococcus_garvieae_MSSM.1001095IJ_161003_C7	40.8
Enterococcus_faecium_1001270st1_C10_1001270J_160509	6.03
Bacteroides_vulgatus_MSSM.1001287H_170206_E1	0.97
Clostridium_WAS_Clostridium_paraputrificum_MSSM.1001283B150210_160208_E6	5.92
Bacteroides_dorei_WAS_Bacteroides_vulgatus_MSSM.1001302B_160321_F1	2.26
Clostridium_hylemonae_MSSM.BSD2780_06_1688b_171218_A6	98.63
Citrobacter_freundii_MSSM.1001302B_160321_C4	22.67
Clostridium_WAS_Clostridium_tertium_MSSM.1001275B_160808_H3	17.95
Bifidobacterium_breve_MSSM.1001285H_161024_A11	2.03
Proteus_mirabilis_MSSM.1001295B_180824_A3	7.4
Clostridium_symbiosum_D40st1_G9_D40t1_170626	5.12
Klebsiella_grimontii_NA_D6_m1001262Bt1_191214	13.09
Bacteroides_uniformis_MSSM.1001275B_160808_C2	2.53
Turicibacter_sanguinis_WAS_Turicibacter_species_MSSM.BSD2780_12_0874b_150522_F12	H121	4.79
Flavonifractor_plautii_WAS_MSSM.D6t1_180914_E2	2.58
Bifidobacterium_catenulatum_MSSM.1001271_151109_H7	1.88
Bacteroides_eggerthii_WAS_Bacteroides_stercoris_MSSM.1001175B_160314_A7	6.12
Collinsella_aerofaciens_1001095st3_F6_1001095IJ_161003	2.98
Escherichia_coli_MSSM.1001270B_150601_F11	3.37
Blautia_WAS_Enterococcus_faecium_MSSM.1001285B_161010_G4	3.9
Lachnospiraceae_WAS_Clostridium_orbiscindens_MSSM.1001136B_160425_D5	2.92
Clostridium_WAS_Clostridium_glycyrrhizinilyticum_MSSM.BSD2780_06_1687b_171204_B1	30.81
Bacteroides_dorei_WAS_Bacteroides_vulgatus_MSSM.1001099B_141215_G4	2.65
Ruminococcus_1001283sp1_D43st1_E10_D43t1_170807
Clostridium_WAS_Clostridium_tertium_MSSM.BSD2780_12_0874_150323_E10	11.04
Ruminococcus_lactaris_D43st1_H11_D43t1_170807
Anaerotruncus_species_MSSM.1001713B170131_170501_D12	6.22
Lachnospiraceae_WAS_Flavonifractor_plautii_MSSM.1001713B170131_170501_H3	2.72
Ruminococcus_albus_MSSM.1001217B_150727_F5	5.01
Ruminococcus_WAS_Ruminococcus_obeum_MSSM.1001713B170207_170306_F1	3.98
Bacteroides_WAS_Bacteroides_fragilis_MSSM.1001175B_160314_C3	2.53
Bacteroides_cellulosilyticus_1001095st1_B5_1001095IJ_161003	6.84
Ruminococcus_1001270sp3_1001270st1_E6_1001270J_160509	8.19
Bifidobacterium_adolescentis_MSSM.1001713B170214_170313_A6	1.87
Bacteroides_dorei_WAS_Bacteroides_vulgatus_MSSM.D33t1_170424_G7	2.9
Bacteroides_vulgatus_MSSM.D54t1_190329_D4	2.54
Bacteroides_uniformis_D52st1_H1_D52t1_170925	1.59
Ruminococcus_gnavus_D52st1_A9_D52t1_170925	3.8
Collinsella_aerofaciens_MSSM.D59t1_181005_D7	7.78
Eubacterium_D43sp1_D43st1_H10_D43t1_170807	15.76
Streptococcus_WAS_Streptococcus_salivarius_MSSM.1001713B170214_170313_A1	2.46
Streptococcus_1001262sp2_1001254st1_B12_1001254J_160919	9.86
Enterococcus_durans_MSSM.D6t1_180914_D12	3.16
Collinsella_aerofaciens_J1100102st1_H8_J1100102_180507	4.04
Ruminococcus_gnavus_MSSM.BSD2780_12_0874_150323_G6	3.15
Collinsella_aerofaciens_D40st1_B5_D40t1_170626	7.29
Bacteroides_uniformis_MSSM.1001713B170221_170320_B4	3.29
Lactobacillus_WAS_Lactobacillus_gasseri_MSSM.1001285H_161024_C10	41.78
Citrobacter_1001254sp1_D43st1_C10_D43t1_170807	10.47
Bacteroides_WAS_Bacteroides_plebeius_MSSM.1001262B_160229_B1	17.4
Clostridium_WAS_Clostridium_disporicum_MSSM.BSD2780_12_0875b_170604_H5	12.47
Bacteroides_massiliensis_1001095st1_H8_1001095IJ_161003	4.54
Streptococcus_1001283sp2_1001262st1_F11_1001254J_160919	3.49
Clostridium_symbiosum_MSSM.1001285H_161024_D9	4.97
Enterococcus_WAS_Enterococcus_faecium_MSSM.1001136B_160425_C7	8.37
Odoribacter_splanchnicus_MSSM.1001285H_161024_D10	2.35
Coprococcus_comes_WAS_MSSM.1001271_151109_E1	3.29
Bifidobacterium_adolescentis_MSSM.1001099B_141215_F6	2.45
Anaerotruncus_colihominis_WAS_Lachnospira_pectinoschiza_MSSM.1001271_151109_H4	29.64
Bifidobacterium_longum_MSSM.D31t1_170403_F11	2.5
Collinsella_aerofaciens_MSSM.1001136B_160425_H1	7.35
Bacteroides_caccae_MSSM.1001283B150210_160208_H1	1.95
Bacteroides_vulgatus_MSSM.1001713B170207_170306_C1	2.5
Escherichia_coli_1001262st2_B5_1001254J_160919	2.57
Bacteroides_WAS_Bacteroides_intestinalis_MSSM.BSD2780_12_0875b_170604_G9	22.83
Ruminococcus_WAS_Ruminococcus_obeum_MSSM.D55t1_190419_H1	4.41
Ruminococcus_obeum_MSSM.1001275B_160808_F8
Lachnospiraceae_WAS_Flavonifractor_plautii_MSSM.BSD2780_06_1687_150420_C5	2.75
Parabacteroides_merdae_WAS_Parabacteroides_johnsonii_MSSM.1001136B_160425_B1	2.17
Bacteroides_ovatus_MSSM.1001283B150210_160208_C6	2.71
Enterococcus_1001270sp1_J1100102st1_H5_J1100102_180507	CR-Ec1	26.39
Lactobacillus_paracasei_MSSM.1001217B_150727_F3	6.49
Bifidobacterium_longum_MSSM.1001713B170214_170313_H7	2.68
Bacteroides_WAS_Bacteroides_xylanisolvens_MSSM.D55t1_190419_B8	38.6
Eggerthella_lenta_MSSM.BSD2780_12_0875_150330_C12	2.73
Alistipes_D43sp1_D43st1_E1_D43t1_170807	11.64
Bifidobacterium_longum_MSSM.1001095H_141208_B2	2.61
Clostridium_WAS_Clostridium_butyricum_MSSM.BSD2780_06_1687b_171204_G6	4.43
Dorea_longicatena_WAS_Dorea_Longicatena_MSSM.D54t1_190329_D7	4.74
Clostridium_1001270sp3_1001270st1_D11_1001270J_160509	79.36
Serratia_marcescens_MSSM.1001295B_180824_A7	93.68
Streptococcus_oralis_MSSM.D6t1_180914_D8	35.77
Enterococcus_faecium_NA_H3_m1001262Bt2_200113	4.68
Ruminococcus_bicirculans_WAS_Ruminococcus_species_MSSM.D41t1_190614_D1	6.72
Clostridium_WAS_Clostridium_species_MSSM.BSD2780_12_0874b_150522_A10	86.56
Bifidobacterium_catenulatum_MSSM.BSD2780_12_0875_150330_A3	4.49
Parabacteroides_distasonis_D43st1_A10_D43t1_170807	3.84
Bifidobacterium_longum_1001270st1_E11_1001270J_160509	2.37
Collinsella_aerofaciens_D53st1_G4_D53t1_180928	8.19
Bifidobacterium_pseudocatenulatum_WAS_Bifidobacterium_catenulatum_MSSM.1001099B_141215_G10	2.69
Bacteroides_vulgatus_NA_B6_m1001262Bt1_191214	2.75
Enterococcus_saccharolyticus_D52st1_E8_D52t1_170925	12.67
Clostridium_WAS_Clostridium_leptum_MSSM.1001283B150225_161107_C12	30.12
Bacteroides_salyersiae_D40st1_D4_D40t1_170626	1.92
Bacteroides_ovatus_MSSM.1001713B170207_170306_D4	3.71
Klebsiella_grimontii_WAS_Klebsiella_oxytoca_MSSM.1001295B_180824_F3	46.54
MSSM.1001713B170207_170306_H8	96.24
Lachnospiraceae_WAS_Flavonifractor_plautii_MSSM.D33t1_170424_D6	5.19
Coprococcus_comes_MSSM.D6t1_180914_H5	6.34
Coprococcus_comes_MSSM.D41t1_190614_C3	1.93
Parabacteroides_distasonis_MSSM.1001713B170221_170320_G9	5.21
Ruminococcus_obeum_WAS_Blautia_genus_MSSM.1001136B_160425_D2
Streptococcus_WAS_Streptococcus_parasanguinis_MSSM.1001713B170207_170306_F12	9.04
Bacteroides_caccae_D43st1_D2_D43t1_170807	2.9
Anaerofustis_stercorihominis_MSSM.1001271B_150615_D3	95.65
Bacteroides_finegoldii_MSSM.BSD2780_12_0875b_170604_A10	4.77
Parabacteroides_distasonis_D40st1_B3_D40t1_170626	CT06	5.18
Escherichia_coli_MSSM.1001275B_160808_E2	1.66
Ruminococcus_WAS_MSSM.1001713B170214_170313_A12
Escherichia_coli_MSSM.BSD2780_06_1689_15009_B2	1.94
Klebsiella_pneumoniae_1001254st1_G5_1001254J_160919	2.31
Enterococcus_WAS_Enterococcus_casseliflavus_MSSM.1001270B_150601_E6	FDAARGOS_375	28.54
Bacteroides_uniformis_D43st1_G10_D43t1_170807	2.42
Lactobacillus_rhamnosus_WAS_Enterococcus_faecalis_MSSM.1001270B_150601_F12	4.35
Bacteroides_vulgatus_MSSM.BSD2780_12_0875_150330_A6	2.88
Lactobacillus_paracasei_MSSM.1001295B_180824_D1	4.01
Alistipes_onderdonkii_MSSM.D54t1_190329_A1	5.82
Lactococcus_lactis_MSSM.1001095IJ_161003_G11	11.31
Clostridium_WAS_Clostridium_paraputrificum_MSSM.D33t1_170424_A1	5.87
Enterococcus_saccharolyticus_WAS_Enterococcus_gallinarum_MSSM.BSD2780_06_1687_150420_G3	16.94
Clostridium_celatum_D43st1_C1_D43t1_170807	9.69
Eubacterium_WAS_Eubacterium_limosum_MSSM.1001713B170207_170306_E7	92.61
Bacteroides_xylanisolvens_D53st1_G3_D53t1_180928	2.82
Bacteroides_thetaiotaomicron_WAS_MSSM.1001095H_141208_D10	2.94
Roseburia_1001271sp1_D53st1_E1_D53t1_180928
Bacteroides_vulgatus_MSSM.1001270H_150608_A12	1.68
Lachnospiraceae_WAS_Flavonifractor_plautii_MSSM.BSD2780_06_1687_150420_F5	2.34
Bacteroides_thetaiotaomicron_MSSM.1001275B_160808_C9	7.12
Clostridium_butyricum_D52st1_F3_D52t1_170925	5.05
Lachnospiraceae_WAS_Clostridium_orbiscindens_MSSM.1001302B_160321_A6	3.75
Bifidobacterium_breve_MSSM.1001270B_150601_B2	2.29
Enterococcus_WAS_Enterococcus_avium_MSSM.1001175B_160314_D6	6.34
Alistipes_WAS_Alistipes_species_MSSM.1001283B150304_161114_C11	2.97
Coprobacillus_WAS_Catenibacterium_species_MSSM.D31t1_170403_C4	27.22
Eggerthella_lenta_J1101437st1_A1_J1101437_171009	5.37
Collinsella_WAS_Collinsella_stercoris_MSSM.D33t1_170424_A12	93.99
Coprobacillus_WAS_Clostridium_species_MSSM.1001095IJ_161003_A8	12.12
Butyricicoccus_species_MSSM.1001713B170214_170313_D12	8.27
Turicibacter_sanguinis_WAS_Turicibacter_species_MSSM.1001283B150210_160208_E11	H121	3.94
Roseburia_genus_MSSM.BSD2780_06_1689_15009_G12	3.87
Pediococcus_acidilactici_MSSM.1001311H_170123_E5	16.13
Bacteroides_uniformis_MSSM.1001136B_160425_G7	2.03
Streptococcus_D52sp1_D52st1_A12_D52t1_170925	16.12
Bacteroides_WAS_Bacteroides_ovatus_MSSM.1001136B_160425_E2	17.41
Bacteroides_WAS_Bacteroides_vulgatus_MSSM.1001302B_160321_H5	3.17
Roseburia_faecis_MSSM.1001283B150217_160131_A2
Clostridium_celatum_WAS_Clostridium_disporicum_MSSM.1001283B150210_160208_B6	8.63
Clostridium_D53sp1_D53st1_G9_D53t1_180928	59.42
Clostridium_symbiosum_MSSM.1001270B_150601_E4	YL32	9.03
Enterococcus_faecalis_MSSM.D6t1_180914_H9	4.72
Bifidobacterium_animalis_MSSM.1001713B170131_170501_H10	4.32
Enterococcus_faecalis_MSSM.1001287H_170206_G12	3.76
Streptococcus_1001262sp2_D43st1_F3_D43t1_170807	9.49
Blautia_wexlerae_WAS_Ruminococcus_MSSM.1001270sp2_MSSM.D59t1_181005_E2	5.32
Romboutsia_WAS_MSSM.1001216B_150713_G3	7.35
Bifidobacterium_pseudocatenulatum_MSSM.BSD2780_12_0875b_170604_E4	2.45
Bacteroides_intestinalis_MSSM.BSD2780_12_0875_150330_D1	3.58
Collinsella_aerofaciens_MSSM.1001275B_160808_H7	3.88
Streptococcus_1001262sp2_D33st1_B4_D33t1_170424	9.1
Bacteroides_finegoldii_1001095st1_C5_1001095IJ_161003	7.08
Enterococcus_species_MSSM.BSD2780_12_0874b_150522_B6	5.39
Escherichia_coli_MSSM.1001283B150217_160131_A11	2.01
Holdemania_filiformis_WAS_Holdemania_genus_MSSM.1001302B_160321_E10	27.56
Enterococcus_1001136sp2_1001254st1_A11_1001254J_160919	2.51
Ruminococcus_WAS_Ruminococcus_obeum_MSSM.1001136B_160425_F6
Bacteroides_vulgatus_D40st1_C2_D40t1_170626	3.05
Bacteroides_thetaiotaomicron_WAS_Bacteroides_faecis_MSSM.1001713B170221_170320_G3	3.55
Lachnospiraceae_WAS_Clostridium_orbiscindens_MSSM.1001175B_160314_C9	2.87
Coprococcus_comes_MSSM.D54t1_190329_C12	4.26
Eggerthella_lenta_MSSM.1001095H_141208_C9	13.64
Collinsella_species_MSSM.BSD2780_06_1688b_171218_H8	14.11
Streptococcus_1001270sp1_1001095st1_G6_1001095IJ_161003	4.99
Klebsiella_pneumoniae_MSSM.1001216B_150713_B2	5.11
Bacteroides_thetaiotaomicron_MSSM.1001713B170214_170313_B4	3.3
Bacteroides_caccae_J1101437st1_H5_J1101437_171009	2.63
Alistipes_shahii_WAS_MSSM.BSD2780_06_1688b_171218_A10	3.34
Proteus_penneri_WAS_Proteus_vulgaris_MSSM.1001216B_150713_H11	94.64
Bacteroides_vulgatus_MSSM.BSD2780_06_1687b_171204_C12	2.65
Bacteroides_salyersiae_MSSM.D59t2_181005_C12	1.73
Clostridium_WAS_Clostridium_colicanis_MSSM.BSD2780_06_1689_15009_F3	97.97
Bacteroides_stercoris_MSSM.1001283B150225_161107_F2	6.5
Bacteroides_salyersiae_MSSM.D46t1_190503_E3	10.33
Bacteroides_nordii_MSSM.D6t1_180914_C9	4.82
Parabacteroides_distasonis_MSSM.D59t1_181005_D4	CT06	5.46
Bacteroides_ovatus_J1101437st1_H11_J1101437_171009	3.2
Lactobacillus_rhamnosus_MSSM.1001283B150210_160208_A4	18.15
Bacteroides_fragilis_MSSM.BSD2780_06_1687_150420_F6	1.85
Bacteroides_fragilis_MSSM.D33t1_170424_F6	1.88
Bifidobacterium_longum_MSSM.1001099B_141215_H2	2.28
Bacteroides_cellulosilyticus_D40st1_G4_D40t1_170626	5.69
Bacteroides_ovatus_MSSM.1001175B_160314_D1	2.67
Bacteroides_fragilis_J1101004st1_F3_J1101004_170508	2.82
Bacteroides_cellulosilyticus_WAS_Bacteroides_intestinalis_MSSM.1001262B_160229_E2	6.42
Bacteroides_uniformis_MSSM.BSD2780_12_0874_150323_D3	2.8
Bacteroides_vulgatus_MSSM.D41t1_190614_G1	2.66
Escherichia_coli_MSSM.BSD2780_12_0875_150330_D4	1.47
Bacteroides_uniformis_MSSM.D59t2_181005_F8	2.33
Odoribacter_splanchnicus_MSSM.D59t2_181005_C11	2.17
Barnesiella_intestinihominis_D43st1_A4_D43t1_170807	2.65
Parabacteroides_johnsonii_MSSM.1001270H_150608_G12	2.25
Bacteroides_vulgatus_MSSM.1001302B_160321_C6	2.76
Bifidobacterium_adolescentis_D52st2_G1_D52t1_170925	1.84
Bacteroides_thetaiotaomicron_MSSM.D54t1_190329_G4	2.71
Bifidobacterium_longum_D53st1_E2_D53t1_180928	1.93
Bacteroides_vulgatus_1001095st4_G3_1001095IJ_161003	3
Bacteroides_congonensis_WAS_Bacteroides_MSSM.1001270sp1_MSSM.D55t1_190419_D3	2.33
Bacteroides_ovatus_MSSM.1001275B_160808_G11	2.13
Alistipes_WAS_Alistipes_onderdonkii_MSSM.1001136B_160425_D4	2.34
Bacteroides_xylanisolvens_D43st1_F5_D43t1_170807	2.49
Parabacteroides_WAS_Parabacteroides_distasonis_MSSM.1001275B_160808_C1	CT06	1.56
Escherichia_coli_MSSM.1001136B_160425_D8	2.41
Bacteroides_uniformis_J1101437st1_C6_J1101437_171009	2.34
Alistipes_WAS_Alistipes_onderdonkii_MSSM.1001713B170207_170306_D5	2.18
Alistipes_shahii_D40st1_H5_D40t1_170626	2.99
Bacteroides_vulgatus_D53st1_A4_D53t1_180928	2.97
Bacteroides_vulgatus_MSSM.1001275B_160808_F10	2.87
