# Supplementary material for: Precise quantification of bacterial strains after fecal microbiota transplantation delineates long-term engraftment and explains outcomes
Source: Nat Microbiol. 2021 Sep 27;6(10):1309–18. doi: 10.1038/s41564-021-00966-0 (PMC8993687; doi:10.1038/s41564-021-00966-0)
Supplement: Source Data Extended Data Fig. 2 — Source data for Extended Data Fig. 2. [file 41564_2021_966_MOESM7_ESM.xlsx]

## Sheet: Extended Data Fig. 2a
Donor Recipient Pair	Day Post-FMT	Proportional Engraftment of Donor Strains
099_095	427	0.58
099_095	1825	0.67
099_095	512	0.54
099_095	0	0
175_166	64	0.65
175_166	3	0.76
175_166	33	0.59
175_166	0	0
262_254	267	0.81
262_254	3	0.76
262_254	44	0.81
262_254	6	0.86
262_254	56	0.9
262_254	1825	0.62
262_254	412	0.71
262_254	0	0
271_270	233	0.8
271_270	1	0.93
271_270	27	0.9
271_270	6	0.93
271_270	45	0.87
271_270	1825	0.83
271_270	378	0.83
271_270	0	0
275_274	55	0.65
275_274	2	0.9
275_274	28	0.75
275_274	0	0
283_282	60	0.75
283_282	2	0.83
283_282	8	0.66
283_282	27	0.75
283_282	0	0
283_285	8	0.64
283_285	30	0.77
283_285	58	0.72
283_285	300	0.04
283_285	1825	0.72
283_285	0	0
283_286	3	0.72
283_286	13	0.75
283_286	33	0.72
283_286	0	0
283_287	84	0.79
283_287	3	0.74
283_287	35	0.72
283_287	0	0
283_298	60	0.42
283_298	266	0.4
283_298	7	0.53
283_298	0	0

## Sheet: Extended Data Fig. 2b
Taxa Order	Total Strains	Engraft or Not	Count
Bacteroidales	43	Engraft	40
Bifidobacteriales	12	Engraft	7
Clostridiales	21	Engraft	16
Coriobacteriales	2	Engraft	2
Eggerthellales	1	Engraft	1
Enterobacterales	2	Engraft	1
Erysipelotrichales	2	Engraft	1
Lactobacillales	4	Engraft	3
Bacteroidales	43	Not Engraft	3
Bifidobacteriales	12	Not Engraft	5
Clostridiales	21	Not Engraft	5
Coriobacteriales	2	Not Engraft	0
Eggerthellales	1	Not Engraft	0
Enterobacterales	2	Not Engraft	1
Erysipelotrichales	2	Not Engraft	1
Lactobacillales	4	Not Engraft	1

## Sheet: Extended Data Fig. 2c
Taxa Order	Total Strains	Long term engraftment stable or not	Count
Bacteroidales	51	Yes	50
Bifidobacteriales	11	Yes	5
Clostridiales	36	Yes	34
Coriobacteriales	2	Yes	2
Eggerthellales	2	Yes	2
Erysipelotrichales	3	Yes	3
Lactobacillales	3	Yes	2
Bacteroidales	51	No	1
Bifidobacteriales	11	No	6
Clostridiales	36	No	2
Coriobacteriales	2	No	0
Eggerthellales	2	No	0
Erysipelotrichales	3	No	0
Lactobacillales	3	No	1

## Sheet: Extended Data Fig. 2d
Donor Recipient Pair	Day Post-FMT	Proportional Persistence of recipient strains
099_095	427	0.38
099_095	33	0.31
099_095	0	1
099_095	7	0.23
099_095	1825	0.23
099_095	512	0.46
217_216	0	1
217_216	54	0.27
217_216	7	0.45
217_216	33	0.18
217_216	401	0.09
262_254	267	0.1
262_254	3	0.7
262_254	44	0.2
262_254	0	1
262_254	8	0.3
262_254	56	0.1
262_254	1825	0.2
262_254	412	0.1
271_270	378	0.06
271_270	1	1
271_270	27	0.24
271_270	0	1
271_270	6	0.71
271_270	27	0.24
271_270	1825	0.18
271_270	378	0.18
283_285	315	0.29
283_285	30	0.43
283_285	0	1
283_285	8	0.43
283_285	1825	0.43
283_287	0	1
283_287	84	0.29
283_287	3	1
283_287	35	0.14
283_295	0	1
283_295	6	0.29
283_295	57	0.29

## Sheet: Extended Data Fig. 2e
Taxa Order	Total Strains	Persist or Not	Count
Bifidobacteriales	7	Persist	7
Clostridiales	5	Persist	3
Enterobacterales	18	Persist	1
Fusobacteriales	2	Persist	1
Lactobacillales	40	Persist	13
Veillonellales	3	Persist	3
Bifidobacteriales	7	Not Persist	0
Clostridiales	5	Not Persist	2
Enterobacterales	18	Not Persist	17
Fusobacteriales	2	Not Persist	1
Lactobacillales	40	Not Persist	27
Veillonellales	3	Not Persist	0

## Sheet: Extended Data Fig. 2f
Taxa Order	Total Strains	Environmental Strain stable stay or not	Count
Bacteroidales	4	Stay	4
Bifidobacteriales	3	Stay	3
Clostridiales	3	Stay	2
Enterobacterales	3	Stay	2
Lactobacillales	13	Stay	7
Bacteroidales	4	Not Stay	0
Bifidobacteriales	3	Not Stay	0
Clostridiales	3	Not Stay	1
Enterobacterales	3	Not Stay	1
Lactobacillales	13	Not Stay	6
