# Supplementary material for: Precise quantification of bacterial strains after fecal microbiota transplantation delineates long-term engraftment and explains outcomes
Source: Nat Microbiol. 2021 Sep 27;6(10):1309–18. doi: 10.1038/s41564-021-00966-0 (PMC8993687; doi:10.1038/s41564-021-00966-0)
Supplement: Source Data Extended Data Fig. 3 — Source data for Extended Data Fig. 3. [file 41564_2021_966_MOESM8_ESM.xlsx]

## Sheet: Extended Data Fig. 3
Sample	Time post-FMT	Proportional Engraftment of Donor Strains
283_285	8	0.64
283_285	30	0.77
283_285	58	0.72
283_285	300	0.04
283_285	1825	0.72
This patient had a hospitalization event on Day 258 post-FMT
